# Supplementary material for: Emergent increase in coral thermal tolerance reduces mass bleaching under climate change
Source: Nat Commun. 2023 Aug 22;14:4939. doi: 10.1038/s41467-023-40601-6 (PMC10444816; doi:10.1038/s41467-023-40601-6)
Supplement: Supplementary file 4 — Source Data [file 41467_2023_40601_MOESM4_ESM.xlsx]

## Sheet: Figure 1
date	DHWmax_av	DHWmax_mn	DHWmax_mx	DHW.NOAA.colour
1985	0.924803	0.34	1.11	Watch
1986	2.01309	1.14	2.9	Watch
1987	0.474671	0.17	1.1	Watch
1988	0.544408	0.14	1.1	Watch
1989	0.204803	0	0.37	Watch
1990	0.197895	0	0.47	Watch
1991	0	0	0	No Stress
1992	0.273026	0.16	0.63	Watch
1993	0.356645	0.15	0.53	Watch
1994	0.0885526	0	0.31	Watch
1995	0.147961	0	0.46	Watch
1996	1.23191	0.48	1.73	Watch
1997	1.18697	0.34	1.45	Watch
1998	5.57197	3.52	7.13	Alert 1
1999	0.180658	0	0.45	Watch
2000	0.24125	0	0.7	Watch
2001	0.317632	0	0.6	Watch
2002	0.285658	0	0.6	Watch
2003	0.293224	0	0.64	Watch
2004	0.134737	0	0.3	Watch
2005	0.134737	0	0.3	Watch
2006	0	0	0	No Stress
2007	0	0	0	No Stress
2008	0.539474	0	0.93	Watch
2009	0.123421	0	0.31	Watch
2010	6.44533	3.85	8.99	Alert 1
2011	1.12862	0.73	2.2	Watch
2012	0.74	0.14	0.97	Watch
2013	0.413224	0	1.84	Watch
2014	2.56566	1.22	3.75	Watch
2015	0.319671	0	1.38	Watch
2016	3.17711	1.89	4.68	Watch
2017	6.51507	5.62	7.81	Alert 1

## Sheet: Figure 2
date	SST_av	DHW_0.0	DHW_0.1	DHW_0.2	DHW_0.3
2010-01-01 12:00:00	28.6791	0	0	0	0
2010-01-02 12:00:00	28.7882	0	0	0	0
2010-01-03 12:00:00	29.0201	0	0	0	0
2010-01-04 12:00:00	29.1853	0	0	0	0
2010-01-05 12:00:00	29.0472	0	0	0	0
2010-01-06 12:00:00	28.8024	0	0	0	0
2010-01-07 12:00:00	28.6338	0	0	0	0
2010-01-08 12:00:00	28.4041	0	0	0	0
2010-01-09 12:00:00	28.2924	0	0	0	0
2010-01-10 12:00:00	28.2639	0	0	0	0
2010-01-11 12:00:00	28.3045	0	0	0	0
2010-01-12 12:00:00	28.7462	0	0	0	0
2010-01-13 12:00:00	28.4959	0	0	0	0
2010-01-14 12:00:00	28.1591	0	0	0	0
2010-01-15 12:00:00	28.391	0	0	0	0
2010-01-16 12:00:00	28.172	0	0	0	0
2010-01-17 12:00:00	28.1489	0	0	0	0
2010-01-18 12:00:00	28.1491	0	0	0	0
2010-01-19 12:00:00	28.0972	0	0	0	0
2010-01-20 12:00:00	28.0653	0	0	0	0
2010-01-21 12:00:00	28.0218	0	0	0	0
2010-01-22 12:00:00	27.9491	0	0	0	0
2010-01-23 12:00:00	28.137	0	0	0	0
2010-01-24 12:00:00	28.2983	0	0	0	0
2010-01-25 12:00:00	28.2602	0	0	0	0
2010-01-26 12:00:00	28.2854	0	0	0	0
2010-01-27 12:00:00	28.0322	0	0	0	0
2010-01-28 12:00:00	27.9647	0	0	0	0
2010-01-29 12:00:00	27.8599	0	0	0	0
2010-01-30 12:00:00	27.8782	0	0	0	0
2010-01-31 12:00:00	27.8062	0	0	0	0
2010-02-01 12:00:00	27.7201	0	0	0	0
2010-02-02 12:00:00	27.7077	0	0	0	0
2010-02-03 12:00:00	27.5336	0	0	0	0
2010-02-04 12:00:00	27.4915	0	0	0	0
2010-02-05 12:00:00	27.5689	0	0	0	0
2010-02-06 12:00:00	27.7692	0	0	0	0
2010-02-07 12:00:00	27.7914	0	0	0	0
2010-02-08 12:00:00	27.8378	0	0	0	0
2010-02-09 12:00:00	27.8478	0	0	0	0
2010-02-10 12:00:00	27.7764	0	0	0	0
2010-02-11 12:00:00	27.7724	0	0	0	0
2010-02-12 12:00:00	27.7514	0	0	0	0
2010-02-13 12:00:00	27.8088	0	0	0	0
2010-02-14 12:00:00	27.7259	0	0	0	0
2010-02-15 12:00:00	27.7463	0	0	0	0
2010-02-16 12:00:00	27.7641	0	0	0	0
2010-02-17 12:00:00	27.8686	0	0	0	0
2010-02-18 12:00:00	28.0791	0	0	0	0
2010-02-19 12:00:00	28.1445	0	0	0	0
2010-02-20 12:00:00	28.0221	0	0	0	0
2010-02-21 12:00:00	27.7895	0	0	0	0
2010-02-22 12:00:00	28.0018	0	0	0	0
2010-02-23 12:00:00	28.1351	0	0	0	0
2010-02-24 12:00:00	28.0679	0	0	0	0
2010-02-25 12:00:00	28.0695	0	0	0	0
2010-02-26 12:00:00	28.1331	0	0	0	0
2010-02-27 12:00:00	28.2323	0	0	0	0
2010-02-28 12:00:00	28.3367	0	0	0	0
2010-03-01 12:00:00	28.3503	0	0	0	0
2010-03-02 12:00:00	28.4055	0	0	0	0
2010-03-03 12:00:00	28.3504	0	0	0	0
2010-03-04 12:00:00	28.3734	0	0	0	0
2010-03-05 12:00:00	28.0568	0	0	0	0
2010-03-06 12:00:00	28.271	0	0	0	0
2010-03-07 12:00:00	28.3383	0	0	0	0
2010-03-08 12:00:00	28.2826	0	0	0	0
2010-03-09 12:00:00	28.166	0	0	0	0
2010-03-10 12:00:00	28.2759	0	0	0	0
2010-03-11 12:00:00	28.2457	0	0	0	0
2010-03-12 12:00:00	28.1447	0	0	0	0
2010-03-13 12:00:00	28.0143	0	0	0	0
2010-03-14 12:00:00	28.1118	0	0	0	0
2010-03-15 12:00:00	28.0493	0	0	0	0
2010-03-16 12:00:00	28.1511	0	0	0	0
2010-03-17 12:00:00	28.2072	0	0	0	0
2010-03-18 12:00:00	28.203	0	0	0	0
2010-03-19 12:00:00	28.2103	0	0	0	0
2010-03-20 12:00:00	28.4587	0	0	0	0
2010-03-21 12:00:00	28.3464	0	0	0	0
2010-03-22 12:00:00	28.3039	0	0	0	0
2010-03-23 12:00:00	28.2579	0	0	0	0
2010-03-24 12:00:00	28.3876	0	0	0	0
2010-03-25 12:00:00	28.9286	0	0	0	0
2010-03-26 12:00:00	29.2116	0	0	0	0
2010-03-27 12:00:00	28.9855	0	0	0	0
2010-03-28 12:00:00	29.0599	0	0	0	0
2010-03-29 12:00:00	29.1053	0	0	0	0
2010-03-30 12:00:00	29.1484	0	0	0	0
2010-03-31 12:00:00	29.0577	0	0	0	0
2010-04-01 12:00:00	29.0463	0	0	0	0
2010-04-02 12:00:00	29.0001	0	0	0	0
2010-04-03 12:00:00	29.0066	0	0	0	0
2010-04-04 12:00:00	28.8901	0	0	0	0
2010-04-05 12:00:00	29.034	0	0	0	0
2010-04-06 12:00:00	28.9555	0	0	0	0
2010-04-07 12:00:00	29.0224	0	0	0	0
2010-04-08 12:00:00	29.2305	0	0	0	0
2010-04-09 12:00:00	29.0614	0	0	0	0
2010-04-10 12:00:00	29.0022	0	0	0	0
2010-04-11 12:00:00	28.9139	0	0	0	0
2010-04-12 12:00:00	29.0037	0	0	0	0
2010-04-13 12:00:00	28.9586	0	0	0	0
2010-04-14 12:00:00	29.0413	0	0	0	0
2010-04-15 12:00:00	28.9532	0	0	0	0
2010-04-16 12:00:00	28.8235	0	0	0	0
2010-04-17 12:00:00	28.8493	0	0	0	0
2010-04-18 12:00:00	28.9994	0	0	0	0
2010-04-19 12:00:00	28.7674	0	0	0	0
2010-04-20 12:00:00	28.9022	0	0	0	0
2010-04-21 12:00:00	28.9972	0	0	0	0
2010-04-22 12:00:00	29.0748	0	0	0	0
2010-04-23 12:00:00	29.2453	0	0	0	0
2010-04-24 12:00:00	29.2074	0	0	0	0
2010-04-25 12:00:00	29.0216	0	0	0	0
2010-04-26 12:00:00	29.1742	0	0	0	0
2010-04-27 12:00:00	29.298	0	0	0	0
2010-04-28 12:00:00	29.2591	0	0	0	0
2010-04-29 12:00:00	29.3671	0	0	0	0
2010-04-30 12:00:00	29.3113	0	0	0	0
2010-05-01 12:00:00	29.2803	0	0	0	0
2010-05-02 12:00:00	29.2484	0	0	0	0
2010-05-03 12:00:00	29.4126	0	0	0	0
2010-05-04 12:00:00	29.1655	0	0	0	0
2010-05-05 12:00:00	29.3224	0	0	0	0
2010-05-06 12:00:00	29.3078	0	0	0	0
2010-05-07 12:00:00	29.3365	0	0	0	0
2010-05-08 12:00:00	29.2254	0	0	0	0
2010-05-09 12:00:00	29.3043	0	0	0	0
2010-05-10 12:00:00	29.2454	0	0	0	0
2010-05-11 12:00:00	29.358	0	0	0	0
2010-05-12 12:00:00	29.2556	0	0	0	0
2010-05-13 12:00:00	29.3053	0	0	0	0
2010-05-14 12:00:00	29.425	0	0	0	0
2010-05-15 12:00:00	29.397	0	0	0	0
2010-05-16 12:00:00	29.4481	0	0	0	0
2010-05-17 12:00:00	29.4504	0	0	0	0
2010-05-18 12:00:00	29.5404	0	0	0	0
2010-05-19 12:00:00	29.5986	0	0	0	0
2010-05-20 12:00:00	29.7005	0	0	0	0
2010-05-21 12:00:00	29.7155	0	0	0	0
2010-05-22 12:00:00	29.5062	0	0	0	0
2010-05-23 12:00:00	29.7327	0	0	0	0
2010-05-24 12:00:00	29.4545	0	0	0	0
2010-05-25 12:00:00	29.5191	0	0	0	0
2010-05-26 12:00:00	29.6886	0	0	0	0
2010-05-27 12:00:00	29.7947	0	0	0	0
2010-05-28 12:00:00	29.7258	0	0	0	0
2010-05-29 12:00:00	29.7111	0	0	0	0
2010-05-30 12:00:00	29.9032	0	0	0	0
2010-05-31 12:00:00	30.0832	0	0	0	0
2010-06-01 12:00:00	30.3495	0.159925	0	0	0
2010-06-02 12:00:00	30.5751	0.352068	0.160714	0	0
2010-06-03 12:00:00	30.2893	0.503384	0.160714	0	0
2010-06-04 12:00:00	30.067	0.503384	0.160714	0	0
2010-06-05 12:00:00	30.0272	0.503384	0.160714	0	0
2010-06-06 12:00:00	30.1039	0.503384	0.160714	0	0
2010-06-07 12:00:00	30.1003	0.503384	0.160714	0	0
2010-06-08 12:00:00	30.0009	0.503384	0.160714	0	0
2010-06-09 12:00:00	30.332	0.660799	0.160714	0	0
2010-06-10 12:00:00	30.543	0.848356	0.316842	0	0
2010-06-11 12:00:00	30.227	0.848356	0.316842	0	0
2010-06-12 12:00:00	30.0405	0.848356	0.316842	0	0
2010-06-13 12:00:00	30.2126	0.848356	0.316842	0	0
2010-06-14 12:00:00	29.9403	0.848356	0.316842	0	0
2010-06-15 12:00:00	30.1111	0.848356	0.316842	0	0
2010-06-16 12:00:00	30.0537	0.848356	0.316842	0	0
2010-06-17 12:00:00	30.2671	0.996504	0.316842	0	0
2010-06-18 12:00:00	30.2778	1.14618	0.316842	0	0
2010-06-19 12:00:00	30.371	1.30917	0.316842	0	0
2010-06-20 12:00:00	30.2059	1.30917	0.316842	0	0
2010-06-21 12:00:00	30.0986	1.30917	0.316842	0	0
2010-06-22 12:00:00	30.218	1.30917	0.316842	0	0
2010-06-23 12:00:00	30.1197	1.30917	0.316842	0	0
2010-06-24 12:00:00	30.4367	1.48155	0.316842	0	0
2010-06-25 12:00:00	30.3203	1.6373	0.316842	0	0
2010-06-26 12:00:00	30.3307	1.79454	0.316842	0	0
2010-06-27 12:00:00	29.8512	1.79454	0.316842	0	0
2010-06-28 12:00:00	29.822	1.79454	0.316842	0	0
2010-06-29 12:00:00	30.0201	1.79454	0.316842	0	0
2010-06-30 12:00:00	29.9863	1.79454	0.316842	0	0
2010-07-01 12:00:00	30.5048	1.97665	0.467519	0	0
2010-07-02 12:00:00	30.6296	2.17658	0.636025	0	0
2010-07-03 12:00:00	30.4012	2.34388	0.636025	0	0
2010-07-04 12:00:00	30.4326	2.51568	0.636025	0	0
2010-07-05 12:00:00	30.3391	2.67411	0.636025	0	0
2010-07-06 12:00:00	30.0836	2.67411	0.636025	0	0
2010-07-07 12:00:00	30.0784	2.67411	0.636025	0	0
2010-07-08 12:00:00	30.0166	2.67411	0.636025	0	0
2010-07-09 12:00:00	29.9782	2.67411	0.636025	0	0
2010-07-10 12:00:00	30.2947	2.8262	0.636025	0	0
2010-07-11 12:00:00	30.2307	2.96914	0.636025	0	0
2010-07-12 12:00:00	30.3859	3.13426	0.636025	0	0
2010-07-13 12:00:00	30.2112	3.13426	0.636025	0	0
2010-07-14 12:00:00	30.3453	3.29358	0.636025	0	0
2010-07-15 12:00:00	30.3274	3.45035	0.636025	0	0
2010-07-16 12:00:00	30.673	3.65649	0.810734	0.14328	0
2010-07-17 12:00:00	30.408	3.82477	0.810734	0.14328	0
2010-07-18 12:00:00	30.2762	3.97421	0.810734	0.14328	0
2010-07-19 12:00:00	30.3388	4.1326	0.810734	0.14328	0
2010-07-20 12:00:00	30.1257	4.1326	0.810734	0.14328	0
2010-07-21 12:00:00	30.0921	4.1326	0.810734	0.14328	0
2010-07-22 12:00:00	29.9776	4.1326	0.810734	0.14328	0
2010-07-23 12:00:00	29.9352	4.1326	0.810734	0.14328	0
2010-07-24 12:00:00	30.2678	4.28085	0.810734	0.14328	0
2010-07-25 12:00:00	30.3339	4.43854	0.810734	0.14328	0
2010-07-26 12:00:00	30.3789	4.60265	0.810734	0.14328	0
2010-07-27 12:00:00	30.1521	4.60265	0.810734	0.14328	0
2010-07-28 12:00:00	30.3531	4.76309	0.810734	0.14328	0
2010-07-29 12:00:00	30.2701	4.91167	0.810734	0.14328	0
2010-07-30 12:00:00	30.1943	4.91167	0.810734	0.14328	0
2010-07-31 12:00:00	30.0137	4.91167	0.810734	0.14328	0
2010-08-01 12:00:00	30.0585	4.91167	0.810734	0.14328	0
2010-08-02 12:00:00	30.2605	5.05887	0.810734	0.14328	0
2010-08-03 12:00:00	30.2643	5.20661	0.810734	0.14328	0
2010-08-04 12:00:00	29.9718	5.20661	0.810734	0.14328	0
2010-08-05 12:00:00	29.8019	5.20661	0.810734	0.14328	0
2010-08-06 12:00:00	29.8768	5.20661	0.810734	0.14328	0
2010-08-07 12:00:00	29.9939	5.20661	0.810734	0.14328	0
2010-08-08 12:00:00	29.9515	5.20661	0.810734	0.14328	0
2010-08-09 12:00:00	29.2534	5.20661	0.810734	0.14328	0
2010-08-10 12:00:00	29.8428	5.20661	0.810734	0.14328	0
2010-08-11 12:00:00	30.0959	5.20661	0.810734	0.14328	0
2010-08-12 12:00:00	29.9492	5.20661	0.810734	0.14328	0
2010-08-13 12:00:00	29.879	5.20661	0.810734	0.14328	0
2010-08-14 12:00:00	29.9288	5.20661	0.810734	0.14328	0
2010-08-15 12:00:00	29.9903	5.20661	0.810734	0.14328	0
2010-08-16 12:00:00	29.6842	5.20661	0.810734	0.14328	0
2010-08-17 12:00:00	29.9696	5.20661	0.810734	0.14328	0
2010-08-18 12:00:00	30.0078	5.20661	0.810734	0.14328	0
2010-08-19 12:00:00	30.028	5.20661	0.810734	0.14328	0
2010-08-20 12:00:00	29.7432	5.20661	0.810734	0.14328	0
2010-08-21 12:00:00	29.8137	5.20661	0.810734	0.14328	0
2010-08-22 12:00:00	30.2551	5.35304	0.810734	0.14328	0
2010-08-23 12:00:00	30.0159	5.35304	0.810734	0.14328	0
2010-08-24 12:00:00	30.5349	5.37952	0.965715	0.14328	0
2010-08-25 12:00:00	30.7371	5.40267	0.988863	0.295714	0
2010-08-26 12:00:00	30.2431	5.39607	0.988863	0.295714	0
2010-08-27 12:00:00	30.2258	5.39607	0.988863	0.295714	0
2010-08-28 12:00:00	30.3013	5.54911	0.988863	0.295714	0
2010-08-29 12:00:00	30.1505	5.54911	0.988863	0.295714	0
2010-08-30 12:00:00	30.1622	5.54911	0.988863	0.295714	0
2010-08-31 12:00:00	30.3796	5.71333	0.988863	0.295714	0
2010-09-01 12:00:00	30.0463	5.55591	0.988863	0.295714	0
2010-09-02 12:00:00	30.3615	5.52999	0.832735	0.295714	0
2010-09-03 12:00:00	30.2918	5.68168	0.832735	0.295714	0
2010-09-04 12:00:00	30.0551	5.68168	0.832735	0.295714	0
2010-09-05 12:00:00	30.0355	5.68168	0.832735	0.295714	0
2010-09-06 12:00:00	30.097	5.68168	0.832735	0.295714	0
2010-09-07 12:00:00	29.8296	5.68168	0.832735	0.295714	0
2010-09-08 12:00:00	30.0435	5.68168	0.832735	0.295714	0
2010-09-09 12:00:00	29.9953	5.53353	0.832735	0.295714	0
2010-09-10 12:00:00	29.7537	5.38385	0.832735	0.295714	0
2010-09-11 12:00:00	30.2522	5.36687	0.832735	0.295714	0
2010-09-12 12:00:00	30.1546	5.36687	0.832735	0.295714	0
2010-09-13 12:00:00	30.4282	5.53804	0.832735	0.295714	0
2010-09-14 12:00:00	30.4618	5.714	0.977266	0.295714	0
2010-09-15 12:00:00	30.3226	5.87007	0.977266	0.295714	0
2010-09-16 12:00:00	30.2458	5.84279	0.977266	0.295714	0
2010-09-17 12:00:00	30.5468	5.87515	1.13395	0.295714	0
2010-09-18 12:00:00	30.5388	5.90488	1.28948	0.295714	0
2010-09-19 12:00:00	30.4699	6.08201	1.43518	0.295714	0
2010-09-20 12:00:00	30.5561	6.27143	1.59318	0.295714	0
2010-09-21 12:00:00	30.4227	6.44181	1.59318	0.295714	0
2010-09-22 12:00:00	30.2725	6.59073	1.59318	0.295714	0
2010-09-23 12:00:00	30.2708	6.5573	1.4425	0.295714	0
2010-09-24 12:00:00	30.6351	6.55809	1.44329	0.295714	0
2010-09-25 12:00:00	30.4561	6.56592	1.587	0.295714	0
2010-09-26 12:00:00	30.4877	6.57379	1.73524	0.295714	0
2010-09-27 12:00:00	30.3359	6.57333	1.73524	0.295714	0
2010-09-28 12:00:00	30.2298	6.57333	1.73524	0.295714	0
2010-09-29 12:00:00	30.0699	6.57333	1.73524	0.295714	0
2010-09-30 12:00:00	30.1803	6.57333	1.73524	0.295714	0
2010-10-01 12:00:00	30.2769	6.72288	1.73524	0.295714	0
2010-10-02 12:00:00	30.1427	6.57079	1.73524	0.295714	0
2010-10-03 12:00:00	30.2339	6.57126	1.73524	0.295714	0
2010-10-04 12:00:00	30.2807	6.55623	1.73524	0.295714	0
2010-10-05 12:00:00	29.8366	6.55623	1.73524	0.295714	0
2010-10-06 12:00:00	30.1943	6.3969	1.73524	0.295714	0
2010-10-07 12:00:00	30.0676	6.24014	1.73524	0.295714	0
2010-10-08 12:00:00	30.1245	6.034	1.56053	0.152434	0
2010-10-09 12:00:00	30.1053	5.86572	1.56053	0.152434	0
2010-10-10 12:00:00	29.8869	5.71627	1.56053	0.152434	0
2010-10-11 12:00:00	30.1401	5.55789	1.56053	0.152434	0
2010-10-12 12:00:00	30.2787	5.70769	1.56053	0.152434	0
2010-10-13 12:00:00	30.1378	5.70769	1.56053	0.152434	0
2010-10-14 12:00:00	29.9864	5.70769	1.56053	0.152434	0
2010-10-15 12:00:00	30.3242	5.864	1.56053	0.152434	0
2010-10-16 12:00:00	30.0316	5.71575	1.56053	0.152434	0
2010-10-17 12:00:00	30.1396	5.55806	1.56053	0.152434	0
2010-10-18 12:00:00	29.9042	5.39394	1.56053	0.152434	0
2010-10-19 12:00:00	29.8116	5.39394	1.56053	0.152434	0
2010-10-20 12:00:00	30.0199	5.23351	1.56053	0.152434	0
2010-10-21 12:00:00	30.0686	5.08493	1.56053	0.152434	0
2010-10-22 12:00:00	29.9662	5.08493	1.56053	0.152434	0
2010-10-23 12:00:00	29.8502	5.08493	1.56053	0.152434	0
2010-10-24 12:00:00	30.1168	5.08493	1.56053	0.152434	0
2010-10-25 12:00:00	29.9765	4.93773	1.56053	0.152434	0
2010-10-26 12:00:00	29.8303	4.78998	1.56053	0.152434	0
2010-10-27 12:00:00	29.9934	4.78998	1.56053	0.152434	0
2010-10-28 12:00:00	29.9376	4.78998	1.56053	0.152434	0
2010-10-29 12:00:00	29.7337	4.78998	1.56053	0.152434	0
2010-10-30 12:00:00	29.9156	4.78998	1.56053	0.152434	0
2010-10-31 12:00:00	29.7868	4.78998	1.56053	0.152434	0
2010-11-01 12:00:00	30.0941	4.78998	1.56053	0.152434	0
2010-11-02 12:00:00	29.9365	4.78998	1.56053	0.152434	0
2010-11-03 12:00:00	29.9763	4.78998	1.56053	0.152434	0
2010-11-04 12:00:00	29.7842	4.78998	1.56053	0.152434	0
2010-11-05 12:00:00	30.0031	4.78998	1.56053	0.152434	0
2010-11-06 12:00:00	30.3546	4.95063	1.56053	0.152434	0
2010-11-07 12:00:00	29.9876	4.95063	1.56053	0.152434	0
2010-11-08 12:00:00	30.2112	4.95063	1.56053	0.152434	0
2010-11-09 12:00:00	30.5157	5.1343	1.71276	0.152434	0
2010-11-10 12:00:00	30.277	5.28387	1.71276	0.152434	0
2010-11-11 12:00:00	30.2708	5.43254	1.71276	0.152434	0
2010-11-12 12:00:00	30.0424	5.43254	1.71276	0.152434	0
2010-11-13 12:00:00	30.1273	5.43254	1.71276	0.152434	0
2010-11-14 12:00:00	30.0992	5.28611	1.71276	0.152434	0
2010-11-15 12:00:00	29.9462	5.28611	1.71276	0.152434	0
2010-11-16 12:00:00	29.8441	5.0997	1.55778	0.152434	0
2010-11-17 12:00:00	29.7384	4.88441	1.37392	0	0
2010-11-18 12:00:00	29.9455	4.73969	1.37392	0	0
2010-11-19 12:00:00	30.1087	4.73969	1.37392	0	0
2010-11-20 12:00:00	29.9731	4.58666	1.37392	0	0
2010-11-21 12:00:00	29.9882	4.58666	1.37392	0	0
2010-11-22 12:00:00	29.9238	4.58666	1.37392	0	0
2010-11-23 12:00:00	29.6362	4.42244	1.37392	0	0
2010-11-24 12:00:00	29.7658	4.42244	1.37392	0	0
2010-11-25 12:00:00	29.9239	4.2608	1.37392	0	0
2010-11-26 12:00:00	29.7122	4.10912	1.37392	0	0
2010-11-27 12:00:00	29.5093	4.10912	1.37392	0	0
2010-11-28 12:00:00	29.7647	4.10912	1.37392	0	0
2010-11-29 12:00:00	29.9342	4.10912	1.37392	0	0
2010-11-30 12:00:00	29.7835	4.10912	1.37392	0	0
2010-12-01 12:00:00	29.8593	4.10912	1.37392	0	0
2010-12-02 12:00:00	29.7828	4.10912	1.37392	0	0
2010-12-03 12:00:00	29.8077	4.10912	1.37392	0	0
2010-12-04 12:00:00	29.689	3.9631	1.37392	0	0
2010-12-05 12:00:00	29.5316	3.9631	1.37392	0	0
2010-12-06 12:00:00	29.5199	3.79194	1.37392	0	0
2010-12-07 12:00:00	29.6082	3.61598	1.22939	0	0
2010-12-08 12:00:00	29.6388	3.45991	1.22939	0	0
2010-12-09 12:00:00	29.7557	3.3148	1.22939	0	0
2010-12-10 12:00:00	29.9815	3.12669	1.07271	0	0
2010-12-11 12:00:00	29.782	2.93973	0.917172	0	0
2010-12-12 12:00:00	29.7502	2.7626	0.771476	0	0
2010-12-13 12:00:00	29.6025	2.57318	0.613478	0	0
2010-12-14 12:00:00	29.5074	2.4028	0.613478	0	0
2010-12-15 12:00:00	29.4803	2.25388	0.613478	0	0
2010-12-16 12:00:00	29.5848	2.10521	0.613478	0	0
2010-12-17 12:00:00	29.6759	1.90448	0.444183	0	0
2010-12-18 12:00:00	29.6711	1.72934	0.30047	0	0
2010-12-19 12:00:00	29.5278	1.54968	0.152237	0	0
2010-12-20 12:00:00	29.5635	1.39171	0.152237	0	0
2010-12-21 12:00:00	29.6957	1.39171	0.152237	0	0
2010-12-22 12:00:00	29.3546	1.39171	0.152237	0	0
2010-12-23 12:00:00	29.5087	1.39171	0.152237	0	0
2010-12-24 12:00:00	29.4982	1.24216	0.152237	0	0
2010-12-25 12:00:00	29.3692	1.24216	0.152237	0	0
2010-12-26 12:00:00	29.6903	1.09875	0.152237	0	0
2010-12-27 12:00:00	29.4737	0.948666	0.152237	0	0
2010-12-28 12:00:00	29.6901	0.948666	0.152237	0	0
2010-12-29 12:00:00	29.6623	0.948666	0.152237	0	0
2010-12-30 12:00:00	29.5854	0.948666	0.152237	0	0
2010-12-31 12:00:00	29.5678	0.948666	0.152237	0	0

## Sheet: Figure 3
BleachingBeta	Xkm	Ykm	DHW_0.0	DHW_0.025	DHW_0.050	DHW_0.075	DHW_0.100	DHW_0.125	DHW_0.150	DHW_0.175	DHW_0.200	DHW_0.225	DHW_0.250	DHW_0.275	DHW_0.300
0.99789	417.941	785.853	6.11	5.56	5.43	5.17	4.91	4.52	3.39	2.77	2.57	2.23	1.9	1.57	1.54
0.665963	443.741	808.327	6.29	5.73	5.32	5.06	4.81	4.42	3.71	3.38	3.02	2.66	1.9	1.57	1.54
0.665963	445.365	809.585	5.9	5.35	4.95	4.84	4.73	4.05	3.36	3.17	2.68	2.19	1.58	1.41	1.23
0.665963	441.928	834.342	6.54	6.12	5.84	5.29	4.89	4.78	4.06	3.87	3.49	3.13	2.92	2.29	2.09
0.99789	431.988	802.051	6.41	6	5.73	5.32	5.2	4.8	4.23	3.89	3.37	3.01	2.38	2.05	1.86
0.99789	430.233	794.923	5.94	5.53	5.41	5.15	4.6	4.21	3.38	2.77	2.42	2.23	1.9	1.71	1.39
0.99789	414.847	804.742	6.89	6.61	6.33	5.91	5.64	5.09	4.65	4.59	4.2	3.82	3.17	2.53	2.05
0.99789	428.021	791.852	5.84	5.71	5.45	5.19	4.93	4.39	3.41	3.07	2.44	2.24	1.91	1.72	1.54
0.99789	414.855	809.407	7.12	6.83	6.54	5.98	5.71	5.44	4.86	4.65	4.54	4.15	3.49	3.13	2.49
0.665963	453.28	856.905	5.76	5.07	4.68	4.29	3.63	3.4	3.15	3.11	2.75	1.99	1.94	1.89	1.28
0.99789	389.543	773.866	6.04	5.76	5.21	4.95	4.56	3.89	3.2	3.02	2.66	2.18	1.99	1.8	1.34
0.99789	414.647	797.511	6.64	6.35	5.93	5.52	5.26	4.86	4.56	4.22	3.84	3.18	2.55	2.07	1.74
0.99789	422.757	822.635	6.89	6.47	6.19	5.91	5.5	4.96	4.66	4.46	4.21	4.11	3.45	2.95	2.45
0.665963	459.243	903.387	4.42	3.9	3.52	2.73	2.39	2.34	1.98	1.95	1.76	1.58	1.26	0.53	0.51
0.665963	417.205	801.73	6.89	6.61	6.33	5.91	5.64	5.09	4.65	4.59	4.2	3.82	3.17	2.53	2.05
0.99789	458.14	901.177	4.42	3.9	3.52	2.73	2.39	2.34	1.98	1.95	1.76	1.58	1.26	0.53	0.51
0.99789	458.692	902.282	4.42	3.9	3.52	2.73	2.39	2.34	1.98	1.95	1.76	1.58	1.26	0.53	0.51
0.99789	417.638	785.459	6.11	5.56	5.43	5.17	4.91	4.52	3.39	2.77	2.57	2.23	1.9	1.57	1.54
0.99789	414.974	788.191	6.13	6	5.45	5.18	4.78	4.39	3.83	3.07	2.71	2.37	1.76	1.72	1.54
0.99789	444.835	829.054	6.57	6.29	6.01	5.31	4.91	4.66	4.23	4.03	3.51	3.29	2.79	2.15	2.1
0.99789	444.879	809.829	5.9	5.35	4.95	4.84	4.73	4.05	3.36	3.17	2.68	2.19	1.58	1.41	1.23
0.99789	469.103	821.57	5.14	4.6	4.21	3.55	3.05	2.55	2.19	1.73	1.55	1.23	0.92	0.91	0.89
0.99789	428.252	806.965	6.79	6.22	5.8	5.54	5.27	5.01	4.44	4.24	4	3.34	2.98	2.49	2.01
0.99789	461.446	903.385	4.42	3.9	3.52	2.73	2.39	2.34	1.98	1.95	1.76	1.58	1.26	0.53	0.51
0.99789	413.846	773.82	5.55	5.29	4.6	4.21	3.41	3.05	2.38	2.21	1.88	1.69	1.37	1.2	1.17
0.99789	428.248	803.924	6.41	6	5.73	5.32	5.2	4.8	4.23	3.89	3.37	3.01	2.38	2.05	1.86
0.99789	442.622	823.805	6.57	6.29	6.01	5.31	4.91	4.66	4.23	4.03	3.51	3.29	2.79	2.15	2.1
0.334037	466.907	837.049	5.19	4.36	3.98	3.75	3.24	2.88	2.65	2.62	2.13	1.66	1.2	1.03	1.01
0.334037	403.88	760.847	5.19	4.79	4.4	3.73	3.36	3	2.2	2.17	1.98	1.51	1.33	1.16	0.99
0.665963	456.965	821.58	5.24	4.84	4.73	3.92	3.54	3.04	2.52	2.35	2.01	1.54	1.37	0.92	0.9
0.665963	439.665	812.477	6.29	5.73	5.32	5.06	4.81	4.42	3.71	3.38	3.02	2.66	1.9	1.57	1.54
0.0021097	440.399	810.542	6.29	5.73	5.32	5.06	4.81	4.42	3.71	3.38	3.02	2.66	1.9	1.57	1.54
0.99789	453.28	856.905	0.15	0.14	0	0	0	0	0	0	0	0	0	0	0
0.0021097	453.28	856.905	0.3	0.29	0.15	0	0	0	0	0	0	0	0	0	0
0.0021097	441.828	805.27	0.46	0.3	0.29	0.14	0	0	0	0	0	0	0	0	0
0.0021097	441.828	805.27	0.46	0.3	0.29	0.14	0	0	0	0	0	0	0	0	0
0.0021097	447.785	802.429	0.46	0.3	0.29	0.14	0	0	0	0	0	0	0	0	0
0.0021097	447.785	802.429	0.46	0.3	0.29	0.14	0	0	0	0	0	0	0	0	0
0.0021097	441.828	805.27	0.49	0.48	0.32	0.31	0.16	0.15	0.14	0	0	0	0	0	0
0.0021097	441.828	805.27	0.49	0.48	0.32	0.31	0.16	0.15	0.14	0	0	0	0	0	0
0.0021097	447.454	802.353	0.49	0.33	0.32	0.3	0.16	0.15	0	0	0	0	0	0	0
0.0021097	447.675	802.408	0.49	0.33	0.32	0.3	0.16	0.15	0	0	0	0	0	0	0
0.0021097	441.828	805.27	0	0	0	0	0	0	0	0	0	0	0	0	0
0.0021097	441.828	805.27	0	0	0	0	0	0	0	0	0	0	0	0	0
0.0021097	447.454	802.353	0	0	0	0	0	0	0	0	0	0	0	0	0
0.0021097	447.565	802.457	0	0	0	0	0	0	0	0	0	0	0	0	0
0.665963	428.542	801.005	7.42	6.11	4.57	3.65	3.06	2.35	1.09	0.77	0.32	0.3	0.15	0	0
0.665963	436.097	803.936	7.57	5.97	4.57	3.65	3.05	2.49	1.23	0.77	0.32	0.3	0.14	0	0
0.665963	444.451	812.239	7.01	5.59	4.34	3.58	2.85	1.74	0.93	0.62	0.31	0.3	0	0	0
0.665963	463.261	872.218	6.01	4.24	3.06	1.92	1.27	0.81	0.62	0.46	0.43	0	0	0	0
0.665963	436.847	803.736	7.57	5.97	4.57	3.65	3.05	2.49	1.23	0.77	0.32	0.3	0.14	0	0
0.665963	426.229	797.316	7.67	6.34	5.22	3.7	3.1	2.53	1.12	0.94	0.47	0.31	0.15	0	0
0.665963	450.469	803.278	6.42	5.17	3.76	3.36	2.2	1.56	0.76	0.59	0.15	0	0	0	0
0.665963	457.94	813.752	5.98	4.61	3.36	2.42	1.88	1.36	0.3	0.15	0.14	0	0	0	0
0.334037	431.39	793.042	6.96	6.08	4.39	3.77	2.75	2.2	1.08	0.77	0.31	0.15	0	0	0
0.665963	442.262	808.583	7.01	5.59	4.34	3.58	2.85	1.74	0.93	0.62	0.31	0.3	0	0	0
0.665963	429.95	789.826	6.85	5.84	4.18	3.28	2.56	2.02	1.06	0.61	0.3	0.15	0	0	0
0.665963	420.931	805.605	7.9	6.58	5.27	4.32	3.28	2.43	1.44	1.11	0.63	0.31	0.29	0	0
0.334037	443.621	809.587	7.01	5.59	4.34	3.58	2.85	1.74	0.93	0.62	0.31	0.3	0	0	0
0.665963	442.427	808.428	7.01	5.59	4.34	3.58	2.85	1.74	0.93	0.62	0.31	0.3	0	0	0
0.665963	437.648	808.787	7.42	6.1	4.71	3.5	3.04	2.35	1.1	0.93	0.32	0.31	0.29	0	0
0.665963	430.705	792.246	6.96	6.08	4.39	3.77	2.75	2.2	1.08	0.77	0.31	0.15	0	0	0
0.334037	449.277	866.007	6.91	5.18	3.9	2.61	1.78	1.27	0.77	0.46	0.3	0.15	0	0	0
0.334037	444.302	807.066	7.01	5.59	4.34	3.58	2.85	1.74	0.93	0.62	0.31	0.3	0	0	0
0.334037	444.667	807.386	7.01	5.59	4.34	3.58	2.85	1.74	0.93	0.62	0.31	0.3	0	0	0
0.334037	445.499	811.31	6.47	5.07	3.99	3.38	2.09	1.71	0.62	0.46	0.3	0.15	0	0	0
0.334037	450.995	864.601	6.73	5.16	3.42	2.59	2.05	1.12	0.77	0.6	0.29	0	0	0	0
0.334037	444.899	807.419	6.47	5.07	3.99	3.38	2.09	1.71	0.62	0.46	0.3	0.15	0	0	0
0.334037	465.032	881.923	5.97	4.06	3.02	1.76	1.26	0.78	0.46	0.3	0.15	0	0	0	0
0.665963	431.266	798.945	7.42	6.11	4.57	3.65	3.06	2.35	1.09	0.77	0.32	0.3	0.15	0	0
0.665963	463.062	858.233	5.96	4.28	3.24	2.24	1.29	0.96	0.76	0.6	0.29	0	0	0	0
0.665963	453.119	882.188	6.35	4.8	3.08	2.23	1.56	0.8	0.32	0.31	0.15	0.14	0	0	0
0.665963	439.579	807.912	7.01	5.59	4.34	3.58	2.85	1.74	0.93	0.62	0.31	0.3	0	0	0
0.665963	418.529	808.406	8.51	6.72	5.56	4.18	3.15	2.43	1.45	1.12	0.78	0.32	0.3	0.15	0
0.665963	449.471	810.255	6.47	5.07	3.99	3.38	2.09	1.71	0.62	0.46	0.3	0.15	0	0	0
0.665963	429.377	790.701	6.96	6.08	4.39	3.77	2.75	2.2	1.08	0.77	0.31	0.15	0	0	0
0.665963	457.84	863.368	6.22	4.43	3.1	2.41	1.45	0.97	0.62	0.6	0.29	0	0	0	0
0.665963	463.184	859.074	5.96	4.28	3.24	2.24	1.29	0.96	0.76	0.6	0.29	0	0	0	0
0.665963	428.597	816.759	7.62	6.43	4.89	3.82	3.08	2.1	1.28	0.96	0.63	0.32	0.3	0.15	0
0.665963	416.919	802.781	8.53	6.77	5.41	4.32	3.13	2.28	1.43	1.11	0.91	0.31	0.29	0	0
0.665963	442.514	806.847	7.29	5.59	4.35	3.44	2.72	1.6	1.07	0.47	0.31	0.29	0	0	0
0.665963	466.397	880.087	5.97	4.06	3.02	1.76	1.26	0.78	0.46	0.3	0.15	0	0	0	0
0.665963	415.691	807.261	8.99	6.85	5.55	4.17	3.14	2.42	1.29	1.11	0.78	0.32	0.3	0.15	0
0.665963	420.37	799.47	7.84	6.51	5.23	4.14	2.97	2.4	1.27	0.95	0.62	0.3	0.15	0	0
0.665963	416.02	806.475	8.53	6.77	5.41	4.32	3.13	2.28	1.43	1.11	0.91	0.31	0.29	0	0
0.665963	446.548	880.449	6.53	4.54	3.1	2.38	1.71	1.09	0.47	0.32	0.3	0.15	0	0	0
0.665963	419.674	785.718	7.41	6.13	5	3.78	2.77	2.49	0.94	0.92	0.45	0.15	0	0	0
0.665963	460.573	874.31	6.23	4.43	3.66	2.09	1.57	0.96	0.61	0.45	0.15	0	0	0	0
0.665963	417.964	799.949	7.84	6.51	5.23	4.14	2.97	2.4	1.27	0.95	0.62	0.3	0.15	0	0
0.665963	458.199	869.989	6.06	4.41	3.08	2.1	1.42	0.96	0.62	0.6	0.29	0	0	0	0
0.665963	445.697	810.392	6.47	5.07	3.99	3.38	2.09	1.71	0.62	0.46	0.3	0.15	0	0	0
0.665963	459.257	817.609	5.98	4.61	3.36	2.42	1.88	1.36	0.3	0.15	0.14	0	0	0	0
0.665963	459.378	817.697	5.98	4.61	3.36	2.42	1.88	1.36	0.3	0.15	0.14	0	0	0	0
0.665963	438.661	832.765	7.42	6.23	4.47	3.14	2.28	1.75	0.81	0.64	0.61	0.16	0.15	0	0
0.665963	447.286	879.884	6.53	4.54	3.1	2.38	1.71	1.09	0.47	0.32	0.3	0.15	0	0	0
0.665963	463.272	858.963	5.96	4.28	3.24	2.24	1.29	0.96	0.76	0.6	0.29	0	0	0	0
0.665963	452.587	847.475	6.06	5.08	3.72	2.71	1.73	1.23	0.47	0.45	0.29	0	0	0	0
0.665963	462.373	850.739	5.49	4.44	3.4	2.39	1.58	1.09	0.6	0.44	0	0	0	0	0
0.665963	463.789	884.688	6.1	3.9	2.87	1.75	1.1	0.63	0.46	0.3	0.15	0	0	0	0
0.665963	452.869	864.389	6.73	5.16	3.42	2.59	2.05	1.12	0.77	0.6	0.29	0	0	0	0
0.665963	453.557	846.866	6.06	5.08	3.72	2.71	1.73	1.23	0.47	0.45	0.29	0	0	0	0
0.665963	461.211	846.505	5.81	4.76	3.56	2.69	1.73	1.09	0.46	0.44	0	0	0	0	0
0.665963	466.132	878.838	5.97	4.06	3.02	1.76	1.26	0.78	0.46	0.3	0.15	0	0	0	0
0.665963	453.422	866.368	6.73	5.16	3.42	2.59	2.05	1.12	0.77	0.6	0.29	0	0	0	0
0.665963	428.137	788.215	7.09	5.92	4.52	3.47	2.59	2.19	0.93	0.9	0.3	0.15	0	0	0
0.665963	463.283	858.941	5.96	4.28	3.24	2.24	1.29	0.96	0.76	0.6	0.29	0	0	0	0
0.665963	432.264	826.815	7.5	6.34	4.52	3.18	2.61	1.92	0.98	0.81	0.76	0.45	0.16	0.15	0
0.665963	442.612	805.929	7.29	5.59	4.35	3.44	2.72	1.6	1.07	0.47	0.31	0.29	0	0	0
0.665963	459.77	876.433	6.23	4.43	3.66	2.09	1.57	0.96	0.61	0.45	0.15	0	0	0	0
0.665963	452.35	853.246	6.44	4.94	3.44	2.71	2.04	1.11	0.62	0.45	0.29	0	0	0	0
0.665963	455.123	869.661	6.28	5	3.69	2.29	1.72	1.12	0.77	0.46	0.3	0.14	0	0	0
0.665963	465.09	871.587	6.01	4.24	3.06	1.92	1.27	0.81	0.62	0.46	0.43	0	0	0	0
0.665963	451.762	859.88	6.13	5.14	3.42	2.44	1.9	0.98	0.77	0.6	0.29	0	0	0	0
0.665963	447.632	873.881	6.25	4.73	3.25	2.27	1.57	1.1	0.62	0.46	0.3	0.15	0	0	0
0.665963	466.231	879.291	5.97	4.06	3.02	1.76	1.26	0.78	0.46	0.3	0.15	0	0	0	0
0.665963	453.19	865.848	6.73	5.16	3.42	2.59	2.05	1.12	0.77	0.6	0.29	0	0	0	0
0.665963	437.917	793.741	6.84	5.85	4.05	3.29	2.71	1.88	1.2	0.32	0.3	0.15	0	0	0
0.665963	451.719	805.953	6.42	5.17	3.76	3.36	2.2	1.56	0.76	0.59	0.15	0	0	0	0
0.665963	445.25	805.661	6.47	5.22	3.99	3.38	2.24	1.57	0.76	0.46	0.3	0.14	0	0	0
0.665963	428.661	791.509	6.96	6.08	4.39	3.77	2.75	2.2	1.08	0.77	0.31	0.15	0	0	0
0.99789	447.996	864.417	6.91	5.18	3.9	2.61	1.78	1.27	0.77	0.46	0.3	0.15	0	0	0
0.99789	417.976	793.769	7.5	6.34	5.21	4.12	2.95	2.53	1.11	0.94	0.89	0.3	0.14	0	0
0.99789	451.825	846.448	6.06	5.08	3.72	2.71	1.73	1.23	0.47	0.45	0.29	0	0	0	0
0.99789	460.668	856.279	6.12	4.77	3.43	2.7	1.73	0.96	0.75	0.45	0	0	0	0	0
0.99789	453.612	857.468	6.13	5.14	3.42	2.44	1.9	0.98	0.77	0.6	0.29	0	0	0	0
0.99789	455.195	817.579	6.21	4.97	3.48	2.88	2.05	1.24	0.46	0.45	0.15	0	0	0	0
0.0021097	447.782	805.344	3.18	1.9	1.51	1.15	0.8	0.61	0.3	0	0	0	0	0	0
0.0021097	450.976	810.008	2.58	2.02	1.36	1.14	0.8	0.61	0	0	0	0	0	0	0
0.0021097	419.45	786.863	3.75	3	2.56	1.87	1.35	0.85	0.51	0.35	0.33	0.31	0.15	0	0
0.0021097	428.975	818.971	3.2	2.61	2.33	1.23	1.02	0.83	0.5	0.48	0.46	0.16	0.15	0	0
0.0021097	439.508	809.497	2.93	2.21	1.54	1.31	0.97	0.64	0.31	0.3	0.14	0	0	0	0
0.0021097	441.043	811.155	2.93	2.21	1.54	1.31	0.97	0.64	0.31	0.3	0.14	0	0	0	0
0.0021097	461.331	838.619	2.58	1.75	1.38	1.17	0.82	0.63	0.3	0.15	0	0	0	0	0
0.0021097	452.899	864.269	2.21	1.67	1.43	0.8	0.62	0.44	0	0	0	0	0	0	0
0.0021097	455.554	821.059	2.55	1.72	1.35	1.14	0.66	0.62	0.14	0	0	0	0	0	0
0.0021097	456.259	820.935	2.55	1.72	1.35	1.14	0.66	0.62	0.14	0	0	0	0	0	0
0.0021097	444.229	835.197	2.92	1.8	1.57	1.07	1.01	0.68	0.48	0.46	0.29	0	0	0	0
0.334037	430.666	800.666	3.03	2.73	2.03	1.36	0.87	0.82	0.34	0.33	0.31	0.15	0	0	0
0.334037	431.652	803.95	3.06	2.9	2.19	1.52	0.88	0.83	0.49	0.48	0.31	0.15	0.14	0	0
0.334037	439.085	814.566	3	2.56	1.72	1.35	1	0.52	0.48	0.47	0.16	0.15	0	0	0
0.334037	444.2	809.8	2.93	2.21	1.54	1.31	0.97	0.64	0.31	0.3	0.14	0	0	0	0
0.334037	444.752	810.168	2.93	2.21	1.54	1.31	0.97	0.64	0.31	0.3	0.14	0	0	0	0
0.0021097	447.782	805.344	0	0	0	0	0	0	0	0	0	0	0	0	0
0.0021097	450.976	810.008	0	0	0	0	0	0	0	0	0	0	0	0	0
0.0021097	419.45	786.863	0.47	0.31	0.15	0	0	0	0	0	0	0	0	0	0
0.0021097	428.975	818.971	0.92	0.46	0.15	0	0	0	0	0	0	0	0	0	0
0.0021097	439.508	809.497	0	0	0	0	0	0	0	0	0	0	0	0	0
0.0021097	441.043	811.155	0	0	0	0	0	0	0	0	0	0	0	0	0
0.0021097	461.331	838.619	0	0	0	0	0	0	0	0	0	0	0	0	0
0.0021097	452.899	864.269	0.3	0	0	0	0	0	0	0	0	0	0	0	0
0.0021097	455.554	821.059	0	0	0	0	0	0	0	0	0	0	0	0	0
0.0021097	456.259	820.935	0	0	0	0	0	0	0	0	0	0	0	0	0
0.0021097	444.229	835.197	0.44	0.15	0	0	0	0	0	0	0	0	0	0	0
0.334037	430.666	800.666	0.29	0	0	0	0	0	0	0	0	0	0	0	0
0.334037	431.652	803.95	0.45	0.15	0	0	0	0	0	0	0	0	0	0	0
0.334037	439.085	814.566	0.6	0.15	0	0	0	0	0	0	0	0	0	0	0
0.334037	444.2	809.8	0	0	0	0	0	0	0	0	0	0	0	0	0
0.334037	444.752	810.168	0	0	0	0	0	0	0	0	0	0	0	0	0
0.0021097	447.782	805.344	3.45	1.97	0.59	0	0	0	0	0	0	0	0	0	0
0.0021097	450.976	810.008	3.14	1.82	0.73	0.14	0	0	0	0	0	0	0	0	0
0.0021097	419.45	786.863	3.33	2.29	1.59	0.94	0.61	0.29	0	0	0	0	0	0	0
0.0021097	428.975	818.971	4.21	2.58	1.86	0.92	0.58	0	0	0	0	0	0	0	0
0.0021097	439.508	809.497	3.66	2.03	1.2	0.29	0	0	0	0	0	0	0	0	0
0.0021097	441.043	811.155	3.66	2.03	1.2	0.29	0	0	0	0	0	0	0	0	0
0.0021097	461.331	838.619	3.36	1.9	1.36	0.3	0.14	0	0	0	0	0	0	0	0
0.0021097	452.899	864.269	2.87	2	1.04	0.15	0	0	0	0	0	0	0	0	0
0.0021097	455.554	821.059	2.84	1.55	0.6	0.15	0	0	0	0	0	0	0	0	0
0.0021097	456.259	820.935	2.84	1.55	0.6	0.15	0	0	0	0	0	0	0	0	0
0.0021097	444.229	835.197	3.58	2.39	1.69	1.04	0.15	0	0	0	0	0	0	0	0
0.334037	430.666	800.666	3.67	2.33	0.95	0.61	0.3	0	0	0	0	0	0	0	0
0.334037	431.652	803.95	3.87	2.51	1.25	0.62	0.3	0	0	0	0	0	0	0	0
0.334037	439.085	814.566	4.02	2.55	1.84	0.75	0	0	0	0	0	0	0	0	0
0.334037	444.2	809.8	3.66	2.03	1.2	0.29	0	0	0	0	0	0	0	0	0
0.334037	444.752	810.168	3.66	2.03	1.2	0.29	0	0	0	0	0	0	0	0	0
0.0021097	458.047	813.846	2.98	1.68	0.46	0.15	0	0	0	0	0	0	0	0	0
0.0021097	458.047	813.846	2.98	1.68	0.46	0.15	0	0	0	0	0	0	0	0	0
0.0021097	459.897	831.287	3.32	1.73	1.2	0.3	0	0	0	0	0	0	0	0	0
0.0021097	459.897	831.287	3.32	1.73	1.2	0.3	0	0	0	0	0	0	0	0	0
0.0021097	431.666	803.949	3.87	2.51	1.25	0.62	0.3	0	0	0	0	0	0	0	0
0.0021097	431.666	803.949	3.87	2.51	1.25	0.62	0.3	0	0	0	0	0	0	0	0
0.0021097	434.635	804.701	3.84	2.48	1.08	0.45	0.14	0	0	0	0	0	0	0	0
0.0021097	434.635	804.701	3.84	2.48	1.08	0.45	0.14	0	0	0	0	0	0	0	0
0.0021097	461.3	838.638	3.36	1.9	1.36	0.3	0.14	0	0	0	0	0	0	0	0
0.0021097	461.3	838.638	3.36	1.9	1.36	0.3	0.14	0	0	0	0	0	0	0	0
0.0021097	436.758	804.346	3.84	2.48	1.08	0.45	0.14	0	0	0	0	0	0	0	0
0.0021097	436.758	804.346	3.84	2.48	1.08	0.45	0.14	0	0	0	0	0	0	0	0
0.0021097	403.058	762.586	2.78	1.92	1.24	0.62	0.3	0.15	0	0	0	0	0	0	0
0.0021097	403.058	762.586	2.78	1.92	1.24	0.62	0.3	0.15	0	0	0	0	0	0	0
0.0021097	415.173	807.741	4.24	2.59	1.75	0.8	0.61	0.29	0	0	0	0	0	0	0
0.0021097	415.173	807.741	4.24	2.59	1.75	0.8	0.61	0.29	0	0	0	0	0	0	0
0.0021097	444.2	809.837	3.66	2.03	1.2	0.29	0	0	0	0	0	0	0	0	0
0.0021097	444.2	809.837	3.66	2.03	1.2	0.29	0	0	0	0	0	0	0	0	0
0.0021097	450.957	809.977	3.14	1.82	0.73	0.14	0	0	0	0	0	0	0	0	0
0.0021097	450.957	809.977	3.14	1.82	0.73	0.14	0	0	0	0	0	0	0	0	0
0.0021097	444.771	810.17	3.66	2.03	1.2	0.29	0	0	0	0	0	0	0	0	0
0.0021097	444.771	810.17	3.66	2.03	1.2	0.29	0	0	0	0	0	0	0	0	0
0.0021097	427.775	820.085	4.16	2.27	1.71	0.63	0.59	0	0	0	0	0	0	0	0
0.0021097	416.02	786.476	3.66	2.47	1.62	1.1	0.75	0.29	0	0	0	0	0	0	0
0.0021097	416.02	786.476	3.66	2.47	1.62	1.1	0.75	0.29	0	0	0	0	0	0	0
0.0021097	444.792	809.444	3.66	2.03	1.2	0.29	0	0	0	0	0	0	0	0	0
0.0021097	444.792	809.444	3.66	2.03	1.2	0.29	0	0	0	0	0	0	0	0	0
0.0021097	442.272	808.078	3.66	2.03	1.2	0.29	0	0	0	0	0	0	0	0	0
0.0021097	442.272	808.078	3.66	2.03	1.2	0.29	0	0	0	0	0	0	0	0	0
0.0021097	443.621	834.996	3.58	2.39	1.69	1.04	0.15	0	0	0	0	0	0	0	0
0.0021097	443.621	834.996	3.58	2.39	1.69	1.04	0.15	0	0	0	0	0	0	0	0
0.0021097	441.348	835.305	3.58	2.39	1.69	1.04	0.15	0	0	0	0	0	0	0	0
0.0021097	441.348	835.305	3.58	2.39	1.69	1.04	0.15	0	0	0	0	0	0	0	0
0.0021097	429.953	786.049	3.05	2.03	0.93	0.6	0.14	0	0	0	0	0	0	0	0
0.0021097	429.953	786.049	3.05	2.03	0.93	0.6	0.14	0	0	0	0	0	0	0	0
0.0021097	449.534	802.701	3.45	1.97	0.59	0	0	0	0	0	0	0	0	0	0
0.0021097	449.534	802.701	3.45	1.97	0.59	0	0	0	0	0	0	0	0	0	0
0.0021097	456.706	819.995	2.84	1.55	0.6	0.15	0	0	0	0	0	0	0	0	0
0.0021097	456.706	819.995	2.84	1.55	0.6	0.15	0	0	0	0	0	0	0	0	0
0.0021097	413.589	774.558	3.13	2.26	1.71	0.91	0.44	0	0	0	0	0	0	0	0
0.0021097	413.589	774.558	3.13	2.26	1.71	0.91	0.44	0	0	0	0	0	0	0	0
0.0021097	452.922	864.26	2.87	2	1.04	0.15	0	0	0	0	0	0	0	0	0
0.0021097	452.922	864.26	2.87	2	1.04	0.15	0	0	0	0	0	0	0	0	0
0.0021097	465.436	888.967	2.07	1.11	0.61	0.16	0.15	0	0	0	0	0	0	0	0
0.0021097	465.436	888.967	2.07	1.11	0.61	0.16	0.15	0	0	0	0	0	0	0	0
0.0021097	463.347	866.298	2.83	1.41	0.61	0.16	0.15	0.14	0	0	0	0	0	0	0
0.0021097	463.347	866.298	2.83	1.41	0.61	0.16	0.15	0.14	0	0	0	0	0	0	0
0.0021097	447.782	805.344	5.93	4.75	3.36	2.88	1.73	0.92	0.29	0	0	0	0	0	0
0.0021097	450.976	810.008	5.77	4.59	3.35	2.58	1.59	1.21	0.29	0	0	0	0	0	0
0.0021097	419.45	786.863	6.96	5.59	4.13	3.34	2.31	1.61	0.92	0.74	0	0	0	0	0
0.0021097	428.975	818.971	6.73	4.94	3.69	3.05	2.03	1.48	1.07	0.89	0.29	0	0	0	0
0.0021097	439.508	809.497	6.1	4.5	3.25	2.77	1.9	1.22	0.43	0	0	0	0	0	0
0.0021097	441.043	811.155	6.1	4.5	3.25	2.77	1.9	1.22	0.43	0	0	0	0	0	0
0.0021097	461.331	838.619	5.95	4.5	3.8	2.46	1.89	1.08	0.29	0	0	0	0	0	0
0.0021097	452.899	864.269	6.17	4.43	3.33	2.57	1.31	1.08	0.3	0.29	0	0	0	0	0
0.0021097	455.554	821.059	5.9	4.29	3.21	2.73	1.58	1.07	0.29	0	0	0	0	0	0
0.0021097	456.259	820.935	5.9	4.29	3.21	2.73	1.58	1.07	0.29	0	0	0	0	0	0
0.0021097	444.229	835.197	5.95	4.2	3.4	2.64	1.37	1.14	0.76	0.31	0.14	0	0	0	0
0.334037	430.666	800.666	6.05	4.86	3.87	3.08	2.06	1.1	0.58	0	0	0	0	0	0
0.334037	431.652	803.95	6.52	4.76	3.93	3.14	2.1	1.56	0.74	0.29	0	0	0	0	0
0.334037	439.085	814.566	6.48	4.59	3.63	3	1.99	1.58	0.9	0.3	0.14	0	0	0	0
0.334037	444.2	809.8	6.1	4.5	3.25	2.77	1.9	1.22	0.43	0	0	0	0	0	0
0.334037	444.752	810.168	6.1	4.5	3.25	2.77	1.9	1.22	0.43	0	0	0	0	0	0

## Sheet: Figure 4
Thermal tolerance enhancement rate	dDIC	correct.preds.mean	over.preds.mean	under.preds.mean
0	-109.926	97	89	51
0.025	-63.6009	124	76	37
0.05	-32.7241	150	46	41
0.075	-23.3989	149	44	44
0.1	0	156	35	46
0.125	-10.7553	148	35	54
0.15	-40.5481	121	57	59
0.175	-56.1937	105	63	69
0.2	-69.8639	92	74	71
0.225	-80.6374	73	92	72
0.25	-85.9491	69	95	73
0.275	-88.0399	73	95	69
0.3	-86.9746	72	96	69

## Sheet: Figure 5
Year	SSP	Thermal tolerance enhancement rate	PropReefsTDB	PropReefsTDB_up	PropReefsTDB_lo
1990	1	0	0	0	0
1991	1	0	0	0	0
1992	1	0	0	0	0
1993	1	0	0	0	0
1994	1	0	0	0	0
1995	1	0	0	0	0
1996	1	0	0.0592105	0.116653	0.00176788
1997	1	0	0.0625	0.123134	0.00186609
1998	1	0	0.0625	0.123134	0.00186609
1999	1	0	0.0625	0.123134	0.00186609
2000	1	0	0.0625	0.123134	0.00186609
2001	1	0	0.116776	0.185872	0.0476811
2002	1	0	0.116776	0.185872	0.0476811
2003	1	0	0.116776	0.185872	0.0476811
2004	1	0	0.179276	0.266079	0.0924735
2005	1	0	0.203947	0.301037	0.106858
2006	1	0	0.206414	0.303208	0.109621
2007	1	0	0.216283	0.314575	0.117991
2008	1	0	0.216283	0.314575	0.117991
2009	1	0	0.287829	0.394609	0.181049
2010	1	0	0.287829	0.394609	0.181049
2011	1	0	0.413651	0.522071	0.305232
2012	1	0	0.436678	0.543807	0.329548
2013	1	0	0.472451	0.584408	0.360494
2014	1	0	0.464638	0.574967	0.35431
2015	1	0	0.539062	0.639803	0.438322
2016	1	0	0.550576	0.645712	0.45544
2017	1	0	0.575658	0.673004	0.478311
2018	1	0	0.490954	0.596412	0.385496
2019	1	0	0.630345	0.732773	0.527918
2020	1	0	0.64227	0.753772	0.530768
2021	1	0	0.558388	0.674606	0.442171
2022	1	0	0.601151	0.719584	0.482719
2023	1	0	0.696135	0.802181	0.590089
2024	1	0	0.79153	0.877966	0.705093
2025	1	0	0.856908	0.926314	0.787501
2026	1	0	0.872944	0.938985	0.806903
2027	1	0	0.872944	0.938985	0.806903
2028	1	0	0.846217	0.931017	0.761418
2029	1	0	0.846217	0.931017	0.761418
2030	1	0	0.847451	0.931483	0.763418
2031	1	0	0.908717	0.973759	0.843675
2032	1	0	0.910362	0.974835	0.845889
2033	1	0	0.963816	0.99892	0.928712
2034	1	0	0.963816	0.99892	0.928712
2035	1	0	0.963816	0.99892	0.928712
2036	1	0	0.963816	0.99892	0.928712
2037	1	0	1	1	1
2038	1	0	1	1	1
2039	1	0	1	1	1
2040	1	0	0.9375	0.998134	0.876866
2041	1	0	0.9375	0.998134	0.876866
2042	1	0	0.9375	0.998134	0.876866
2043	1	0	0.942434	0.998281	0.886587
2044	1	0	0.942434	0.998281	0.886587
2045	1	0	0.961349	0.998846	0.923851
2046	1	0	0.961349	0.998846	0.923851
2047	1	0	0.962171	0.998871	0.925472
2048	1	0	0.962171	0.998871	0.925472
2049	1	0	0.963405	0.998907	0.927902
2050	1	0	0.963816	0.99892	0.928712
2051	1	0	0.967516	0.99903	0.936003
2052	1	0	0.993832	0.999816	0.987849
2053	1	0	0.993832	0.999816	0.987849
2054	1	0	1	1	1
2055	1	0	0.994243	0.999828	0.988659
2056	1	0	1	1	1
2057	1	0	1	1	1
2058	1	0	1	1	1
2059	1	0	1	1	1
2060	1	0	1	1	1
2061	1	0	1	1	1
2062	1	0	1	1	1
2063	1	0	1	1	1
2064	1	0	1	1	1
2065	1	0	1	1	1
2066	1	0	1	1	1
2067	1	0	1	1	1
2068	1	0	1	1	1
2069	1	0	1	1	1
2070	1	0	1	1	1
2071	1	0	1	1	1
2072	1	0	1	1	1
2073	1	0	1	1	1
2074	1	0	0.996299	0.99989	0.992709
2075	1	0	0.995888	0.999877	0.991899
2076	1	0	0.976974	0.992278	0.961669
2077	1	0	0.976974	0.992278	0.961669
2078	1	0	0.989309	0.999681	0.978938
2079	1	0	0.980263	0.999411	0.961116
2080	1	0	0.956826	0.998711	0.91494
2081	1	0	0.948191	0.998453	0.897928
2082	1	0	0.948191	0.998453	0.897928
2083	1	0	0.948191	0.998453	0.897928
2084	1	0	0.942434	0.998281	0.886587
2085	1	0	0.974507	0.999239	0.949774
2086	1	0	0.974507	0.999239	0.949774
2087	1	0	0.971217	0.999141	0.943294
2088	1	0	0.971217	0.999141	0.943294
2089	1	0	0.941201	0.998244	0.884157
2090	1	0	0.972039	0.999165	0.944914
2091	1	0	0.972039	0.999165	0.944914
2092	1	0	0.972039	0.999165	0.944914
2093	1	0	0.972039	0.999165	0.944914
2094	1	0	0.968339	0.999055	0.937623
2095	1	0	0.938734	0.998171	0.879296
2096	1	0	0.938734	0.998171	0.879296
1990	2	0	0	0	0
1991	2	0	0	0	0
1992	2	0	0	0	0
1993	2	0	0	0	0
1994	2	0	0	0	0
1995	2	0	0	0	0
1996	2	0	0.0592105	0.116653	0.00176788
1997	2	0	0.0625	0.123134	0.00186609
1998	2	0	0.0625	0.123134	0.00186609
1999	2	0	0.0625	0.123134	0.00186609
2000	2	0	0.0625	0.123134	0.00186609
2001	2	0	0.116776	0.185872	0.0476811
2002	2	0	0.116776	0.185872	0.0476811
2003	2	0	0.116776	0.185872	0.0476811
2004	2	0	0.179276	0.266079	0.0924735
2005	2	0	0.203947	0.301037	0.106858
2006	2	0	0.206414	0.303208	0.109621
2007	2	0	0.216283	0.314575	0.117991
2008	2	0	0.216283	0.314575	0.117991
2009	2	0	0.287829	0.394609	0.181049
2010	2	0	0.287829	0.394609	0.181049
2011	2	0	0.457237	0.563814	0.35066
2012	2	0	0.503701	0.608846	0.398555
2013	2	0	0.64227	0.749792	0.534748
2014	2	0	0.63528	0.741549	0.52901
2015	2	0	0.580181	0.691545	0.468817
2016	2	0	0.672697	0.775531	0.569864
2017	2	0	0.719161	0.824208	0.614115
2018	2	0	0.729852	0.836105	0.623599
2019	2	0	0.737253	0.844195	0.630311
2020	2	0	0.737253	0.844195	0.630311
2021	2	0	0.809211	0.901262	0.717159
2022	2	0	0.727385	0.831534	0.623235
2023	2	0	0.727385	0.830254	0.624516
2024	2	0	0.724507	0.82979	0.619223
2025	2	0	0.777549	0.876978	0.67812
2026	2	0	0.736431	0.838065	0.634796
2027	2	0	0.716283	0.824489	0.608076
2028	2	0	0.72903	0.832706	0.625353
2029	2	0	0.835115	0.918824	0.751406
2030	2	0	0.86102	0.943648	0.778392
2031	2	0	0.86102	0.943648	0.778392
2032	2	0	0.92352	0.984763	0.862276
2033	2	0	0.925576	0.984876	0.866276
2034	2	0	0.939556	0.998195	0.880917
2035	2	0	0.939556	0.998195	0.880917
2036	2	0	0.950247	0.998514	0.901979
2037	2	0	0.934622	0.98424	0.885003
2038	2	0	0.948602	0.985535	0.911669
2039	2	0	1	1	1
2040	2	0	1	1	1
2041	2	0	1	1	1
2042	2	0	1	1	1
2043	2	0	1	1	1
2044	2	0	1	1	1
2045	2	0	1	1	1
2046	2	0	1	1	1
2047	2	0	1	1	1
2048	2	0	1	1	1
2049	2	0	1	1	1
2050	2	0	1	1	1
2051	2	0	1	1	1
2052	2	0	1	1	1
2053	2	0	1	1	1
2054	2	0	1	1	1
2055	2	0	1	1	1
2056	2	0	1	1	1
2057	2	0	1	1	1
2058	2	0	1	1	1
2059	2	0	1	1	1
2060	2	0	1	1	1
2061	2	0	1	1	1
2062	2	0	1	1	1
2063	2	0	1	1	1
2064	2	0	1	1	1
2065	2	0	1	1	1
2066	2	0	1	1	1
2067	2	0	1	1	1
2068	2	0	1	1	1
2069	2	0	1	1	1
2070	2	0	1	1	1
2071	2	0	1	1	1
2072	2	0	1	1	1
2073	2	0	1	1	1
2074	2	0	1	1	1
2075	2	0	1	1	1
2076	2	0	1	1	1
2077	2	0	1	1	1
2078	2	0	1	1	1
2079	2	0	1	1	1
2080	2	0	1	1	1
2081	2	0	1	1	1
2082	2	0	1	1	1
2083	2	0	1	1	1
2084	2	0	1	1	1
2085	2	0	1	1	1
2086	2	0	1	1	1
2087	2	0	1	1	1
2088	2	0	1	1	1
2089	2	0	1	1	1
2090	2	0	1	1	1
2091	2	0	1	1	1
2092	2	0	1	1	1
2093	2	0	1	1	1
2094	2	0	1	1	1
2095	2	0	1	1	1
2096	2	0	1	1	1
1990	3	0	0	0	0
1991	3	0	0	0	0
1992	3	0	0	0	0
1993	3	0	0	0	0
1994	3	0	0	0	0
1995	3	0	0	0	0
1996	3	0	0	0	0
1997	3	0	0	0	0
1998	3	0	0	0	0
1999	3	0	0	0	0
2000	3	0	0	0	0
2001	3	0	0.0620301	0.10487	0.0191905
2002	3	0	0.0620301	0.10487	0.0191905
2003	3	0	0.0620301	0.10487	0.0191905
2004	3	0	0.133459	0.208977	0.05794
2005	3	0	0.161654	0.25215	0.0711586
2006	3	0	0.164474	0.254668	0.0742792
2007	3	0	0.175752	0.26825	0.0832534
2008	3	0	0.175752	0.26825	0.0832534
2009	3	0	0.24718	0.353625	0.140736
2010	3	0	0.24718	0.353625	0.140736
2011	3	0	0.336466	0.447122	0.22581
2012	3	0	0.336466	0.447122	0.22581
2013	3	0	0.336466	0.447122	0.22581
2014	3	0	0.336466	0.447122	0.22581
2015	3	0	0.344455	0.458006	0.230904
2016	3	0	0.368421	0.485771	0.251071
2017	3	0	0.43562	0.556059	0.315181
2018	3	0	0.434211	0.554211	0.31421
2019	3	0	0.391917	0.505304	0.278531
2020	3	0	0.391917	0.505304	0.278531
2021	3	0	0.422932	0.539219	0.306645
2022	3	0	0.56438	0.681	0.447759
2023	3	0	0.600564	0.710521	0.490607
2024	3	0	0.604323	0.714785	0.493861
2025	3	0	0.721335	0.825596	0.617073
2026	3	0	0.760338	0.864889	0.655788
2027	3	0	0.856203	0.946892	0.765514
2028	3	0	0.857143	0.947927	0.766359
2029	3	0	0.857143	0.947927	0.766359
2030	3	0	0.857143	0.947927	0.766359
2031	3	0	0.87312	0.954493	0.791747
2032	3	0	0.928571	0.995387	0.861756
2033	3	0	0.928571	0.995387	0.861756
2034	3	0	0.928571	0.995387	0.861756
2035	3	0	1	1	1
2036	3	0	0.964286	0.997693	0.930878
2037	3	0	1	1	1
2038	3	0	1	1	1
2039	3	0	1	1	1
2040	3	0	1	1	1
2041	3	0	1	1	1
2042	3	0	0.99718	0.999818	0.994543
2043	3	0	1	1	1
2044	3	0	1	1	1
2045	3	0	1	1	1
2046	3	0	1	1	1
2047	3	0	1	1	1
2048	3	0	1	1	1
2049	3	0	1	1	1
2050	3	0	1	1	1
2051	3	0	1	1	1
2052	3	0	1	1	1
2053	3	0	1	1	1
2054	3	0	1	1	1
2055	3	0	1	1	1
2056	3	0	1	1	1
2057	3	0	1	1	1
2058	3	0	1	1	1
2059	3	0	1	1	1
2060	3	0	1	1	1
2061	3	0	1	1	1
2062	3	0	1	1	1
2063	3	0	1	1	1
2064	3	0	1	1	1
2065	3	0	1	1	1
2066	3	0	1	1	1
2067	3	0	1	1	1
2068	3	0	1	1	1
2069	3	0	1	1	1
2070	3	0	1	1	1
2071	3	0	1	1	1
2072	3	0	1	1	1
2073	3	0	1	1	1
2074	3	0	1	1	1
2075	3	0	1	1	1
2076	3	0	1	1	1
2077	3	0	1	1	1
2078	3	0	1	1	1
2079	3	0	1	1	1
2080	3	0	1	1	1
2081	3	0	1	1	1
2082	3	0	1	1	1
2083	3	0	1	1	1
2084	3	0	1	1	1
2085	3	0	1	1	1
2086	3	0	1	1	1
2087	3	0	1	1	1
2088	3	0	1	1	1
2089	3	0	1	1	1
2090	3	0	1	1	1
2091	3	0	1	1	1
2092	3	0	1	1	1
2093	3	0	1	1	1
2094	3	0	1	1	1
2095	3	0	1	1	1
2096	3	0	1	1	1
1990	5	0	0	0	0
1991	5	0	0	0	0
1992	5	0	0	0	0
1993	5	0	0	0	0
1994	5	0	0	0	0
1995	5	0	0	0	0
1996	5	0	0.0631579	0.122484	0.00383138
1997	5	0	0.0666667	0.129289	0.00404424
1998	5	0	0.0666667	0.129289	0.00404424
1999	5	0	0.0666667	0.129289	0.00404424
2000	5	0	0.0666667	0.129289	0.00404424
2001	5	0	0.124561	0.195653	0.0534696
2002	5	0	0.124561	0.195653	0.0534696
2003	5	0	0.124561	0.195653	0.0534696
2004	5	0	0.191228	0.280272	0.102184
2005	5	0	0.217544	0.31711	0.117978
2006	5	0	0.220175	0.319409	0.120942
2007	5	0	0.230702	0.331408	0.129996
2008	5	0	0.230702	0.331408	0.129996
2009	5	0	0.307018	0.415853	0.198182
2010	5	0	0.307018	0.415853	0.198182
2011	5	0	0.390351	0.50011	0.280592
2012	5	0	0.426316	0.542533	0.310099
2013	5	0	0.545175	0.66332	0.427031
2014	5	0	0.608333	0.723602	0.493064
2015	5	0	0.608772	0.724079	0.493465
2016	5	0	0.73114	0.831623	0.630658
2017	5	0	0.742544	0.84387	0.641218
2018	5	0	0.742544	0.84387	0.641218
2019	5	0	0.744298	0.845854	0.642743
2020	5	0	0.699561	0.809997	0.589125
2021	5	0	0.759649	0.862135	0.657163
2022	5	0	0.784211	0.883739	0.684682
2023	5	0	0.788158	0.887703	0.688613
2024	5	0	0.788158	0.887703	0.688613
2025	5	0	0.853509	0.93181	0.775208
2026	5	0	0.857018	0.9353	0.778735
2027	5	0	0.865351	0.944143	0.786558
2028	5	0	0.855263	0.940151	0.770375
2029	5	0	0.855263	0.940151	0.770375
2030	5	0	0.911842	0.97454	0.849144
2031	5	0	0.923246	0.985908	0.860583
2032	5	0	0.933333	0.986648	0.880019
2033	5	0	0.975877	0.991554	0.960201
2034	5	0	1	1	1
2035	5	0	1	1	1
2036	5	0	1	1	1
2037	5	0	1	1	1
2038	5	0	1	1	1
2039	5	0	1	1	1
2040	5	0	1	1	1
2041	5	0	1	1	1
2042	5	0	1	1	1
2043	5	0	1	1	1
2044	5	0	1	1	1
2045	5	0	1	1	1
2046	5	0	1	1	1
2047	5	0	1	1	1
2048	5	0	1	1	1
2049	5	0	1	1	1
2050	5	0	1	1	1
2051	5	0	1	1	1
2052	5	0	1	1	1
2053	5	0	1	1	1
2054	5	0	1	1	1
2055	5	0	1	1	1
2056	5	0	1	1	1
2057	5	0	1	1	1
2058	5	0	1	1	1
2059	5	0	1	1	1
2060	5	0	1	1	1
2061	5	0	1	1	1
2062	5	0	1	1	1
2063	5	0	1	1	1
2064	5	0	1	1	1
2065	5	0	1	1	1
2066	5	0	1	1	1
2067	5	0	1	1	1
2068	5	0	1	1	1
2069	5	0	1	1	1
2070	5	0	1	1	1
2071	5	0	1	1	1
2072	5	0	1	1	1
2073	5	0	1	1	1
2074	5	0	1	1	1
2075	5	0	1	1	1
2076	5	0	1	1	1
2077	5	0	1	1	1
2078	5	0	1	1	1
2079	5	0	1	1	1
2080	5	0	1	1	1
2081	5	0	1	1	1
2082	5	0	1	1	1
2083	5	0	1	1	1
2084	5	0	1	1	1
2085	5	0	1	1	1
2086	5	0	1	1	1
2087	5	0	1	1	1
2088	5	0	1	1	1
2089	5	0	1	1	1
2090	5	0	1	1	1
2091	5	0	1	1	1
2092	5	0	1	1	1
2093	5	0	1	1	1
2094	5	0	1	1	1
2095	5	0	1	1	1
2096	5	0	1	1	1
1990	1	0.1	0	0	0
1991	1	0.1	0	0	0
1992	1	0.1	0	0	0
1993	1	0.1	0	0	0
1994	1	0.1	0	0	0
1995	1	0.1	0	0	0
1996	1	0.1	0.0501645	0.0988312	0.00149779
1997	1	0.1	0.0625	0.123134	0.00186609
1998	1	0.1	0.0625	0.123134	0.00186609
1999	1	0.1	0.0625	0.123134	0.00186609
2000	1	0.1	0.0625	0.123134	0.00186609
2001	1	0.1	0.0625	0.123134	0.00186609
2002	1	0.1	0.0625	0.123134	0.00186609
2003	1	0.1	0.0625	0.123134	0.00186609
2004	1	0.1	0.125	0.207842	0.0421583
2005	1	0.1	0.125	0.207842	0.0421583
2006	1	0.1	0.119655	0.199044	0.0402651
2007	1	0.1	0.112664	0.187841	0.0374882
2008	1	0.1	0.112664	0.187841	0.0374882
2009	1	0.1	0.112664	0.187841	0.0374882
2010	1	0.1	0.112664	0.187841	0.0374882
2011	1	0.1	0.112664	0.187841	0.0374882
2012	1	0.1	0.112664	0.187841	0.0374882
2013	1	0.1	0.0625	0.123134	0.00186609
2014	1	0.1	0.0402961	0.079389	0.00120314
2015	1	0.1	0.0402961	0.079389	0.00120314
2016	1	0.1	0.0402961	0.079389	0.00120314
2017	1	0.1	0.0402961	0.079389	0.00120314
2018	1	0.1	0.0402961	0.079389	0.00120314
2019	1	0.1	0.125	0.207842	0.0421583
2020	1	0.1	0.167763	0.256719	0.0788077
2021	1	0.1	0.169408	0.258975	0.0798411
2022	1	0.1	0.259868	0.361318	0.158419
2023	1	0.1	0.260691	0.362373	0.159009
2024	1	0.1	0.402961	0.521813	0.284108
2025	1	0.1	0.45477	0.573228	0.336312
2026	1	0.1	0.45477	0.573228	0.336312
2027	1	0.1	0.45477	0.573228	0.336312
2028	1	0.1	0.45477	0.573228	0.336312
2029	1	0.1	0.439145	0.554006	0.324284
2030	1	0.1	0.401316	0.510299	0.292332
2031	1	0.1	0.435033	0.550698	0.319367
2032	1	0.1	0.435855	0.550178	0.321532
2033	1	0.1	0.44449	0.559045	0.329935
2034	1	0.1	0.411595	0.519611	0.30358
2035	1	0.1	0.454359	0.563505	0.345212
2036	1	0.1	0.416941	0.530381	0.303501
2037	1	0.1	0.405428	0.520097	0.290758
2038	1	0.1	0.556743	0.669282	0.444205
2039	1	0.1	0.519737	0.636447	0.403027
2040	1	0.1	0.508224	0.622535	0.393912
2041	1	0.1	0.50699	0.621108	0.392872
2042	1	0.1	0.503701	0.616969	0.390433
2043	1	0.1	0.571957	0.684786	0.459129
2044	1	0.1	0.522615	0.638681	0.40655
2045	1	0.1	0.544819	0.665845	0.423793
2046	1	0.1	0.558388	0.681781	0.434995
2047	1	0.1	0.563734	0.683136	0.444331
2048	1	0.1	0.650493	0.758001	0.542986
2049	1	0.1	0.653783	0.761906	0.54566
2050	1	0.1	0.642681	0.749441	0.535921
2051	1	0.1	0.631168	0.741553	0.520783
2052	1	0.1	0.63898	0.743661	0.534299
2053	1	0.1	0.574424	0.679055	0.469794
2054	1	0.1	0.544819	0.6484	0.441238
2055	1	0.1	0.590461	0.700419	0.480502
2056	1	0.1	0.560855	0.670088	0.451622
2057	1	0.1	0.527961	0.63889	0.417031
2058	1	0.1	0.513158	0.625239	0.401077
2059	1	0.1	0.513158	0.625239	0.401077
2060	1	0.1	0.590872	0.70205	0.479694
2061	1	0.1	0.609375	0.728016	0.490734
2062	1	0.1	0.608141	0.726534	0.489749
2063	1	0.1	0.608141	0.726534	0.489749
2064	1	0.1	0.616365	0.736104	0.496626
2065	1	0.1	0.510691	0.633494	0.387888
2066	1	0.1	0.535773	0.65437	0.417176
2067	1	0.1	0.540707	0.658463	0.422951
2068	1	0.1	0.579359	0.697233	0.461484
2069	1	0.1	0.579359	0.697233	0.461484
2070	1	0.1	0.487253	0.602692	0.371815
2071	1	0.1	0.455592	0.573431	0.337754
2072	1	0.1	0.446135	0.561564	0.330705
2073	1	0.1	0.465872	0.586186	0.345558
2074	1	0.1	0.465872	0.586186	0.345558
2075	1	0.1	0.378289	0.49896	0.257619
2076	1	0.1	0.34375	0.458528	0.228972
2077	1	0.1	0.291118	0.391643	0.190594
2078	1	0.1	0.29852	0.401453	0.195587
2079	1	0.1	0.324013	0.430838	0.217189
2080	1	0.1	0.347039	0.460173	0.233906
2081	1	0.1	0.349507	0.463502	0.235511
2082	1	0.1	0.349507	0.463502	0.235511
2083	1	0.1	0.287007	0.394568	0.179445
2084	1	0.1	0.287007	0.394568	0.179445
2085	1	0.1	0.317023	0.421954	0.212092
2086	1	0.1	0.286184	0.393014	0.179354
2087	1	0.1	0.324424	0.433861	0.214987
2088	1	0.1	0.376645	0.488646	0.264643
2089	1	0.1	0.376645	0.488646	0.264643
2090	1	0.1	0.330592	0.442211	0.218973
2091	1	0.1	0.324836	0.434409	0.215262
2092	1	0.1	0.277549	0.383183	0.171916
2093	1	0.1	0.266859	0.368332	0.165385
2094	1	0.1	0.287007	0.384605	0.189408
2095	1	0.1	0.273026	0.368656	0.177397
2096	1	0.1	0.219572	0.308367	0.130778
1990	2	0.1	0	0	0
1991	2	0.1	0	0	0
1992	2	0.1	0	0	0
1993	2	0.1	0	0	0
1994	2	0.1	0	0	0
1995	2	0.1	0	0	0
1996	2	0.1	0.0501645	0.0988312	0.00149779
1997	2	0.1	0.0625	0.123134	0.00186609
1998	2	0.1	0.0625	0.123134	0.00186609
1999	2	0.1	0.0625	0.123134	0.00186609
2000	2	0.1	0.0625	0.123134	0.00186609
2001	2	0.1	0.0625	0.123134	0.00186609
2002	2	0.1	0.0625	0.123134	0.00186609
2003	2	0.1	0.0625	0.123134	0.00186609
2004	2	0.1	0.125	0.207842	0.0421583
2005	2	0.1	0.125	0.207842	0.0421583
2006	2	0.1	0.119655	0.199044	0.0402651
2007	2	0.1	0.112664	0.187841	0.0374882
2008	2	0.1	0.112664	0.187841	0.0374882
2009	2	0.1	0.112664	0.187841	0.0374882
2010	2	0.1	0.112664	0.187841	0.0374882
2011	2	0.1	0.112664	0.187841	0.0374882
2012	2	0.1	0.112664	0.187841	0.0374882
2013	2	0.1	0.0509868	0.0903809	0.0115928
2014	2	0.1	0.11102	0.18421	0.0378295
2015	2	0.1	0.126234	0.208663	0.0438043
2016	2	0.1	0.124589	0.207159	0.0420191
2017	2	0.1	0.199836	0.290071	0.1096
2018	2	0.1	0.275905	0.380127	0.171683
2019	2	0.1	0.337993	0.449307	0.22668
2020	2	0.1	0.435444	0.547776	0.323112
2021	2	0.1	0.452714	0.56897	0.336458
2022	2	0.1	0.463405	0.58077	0.346039
2023	2	0.1	0.463405	0.58077	0.346039
2024	2	0.1	0.412829	0.526047	0.299611
2025	2	0.1	0.402138	0.514588	0.289689
2026	2	0.1	0.366365	0.476644	0.256086
2027	2	0.1	0.314556	0.422631	0.206481
2028	2	0.1	0.253289	0.347533	0.159046
2029	2	0.1	0.338405	0.438753	0.238057
2030	2	0.1	0.340049	0.441061	0.239038
2031	2	0.1	0.361431	0.466286	0.256576
2032	2	0.1	0.404605	0.510712	0.298499
2033	2	0.1	0.41653	0.523362	0.309697
2034	2	0.1	0.45148	0.555095	0.347865
2035	2	0.1	0.421053	0.529046	0.313059
2036	2	0.1	0.415296	0.528101	0.302491
2037	2	0.1	0.562911	0.673337	0.452486
2038	2	0.1	0.547697	0.655702	0.439692
2039	2	0.1	0.553043	0.66666	0.439426
2040	2	0.1	0.582237	0.693742	0.470731
2041	2	0.1	0.638569	0.745303	0.531835
2042	2	0.1	0.632812	0.739138	0.526487
2043	2	0.1	0.641036	0.747814	0.534259
2044	2	0.1	0.648438	0.760565	0.53631
2045	2	0.1	0.664062	0.777633	0.550492
2046	2	0.1	0.647204	0.751309	0.543099
2047	2	0.1	0.599095	0.710688	0.487503
2048	2	0.1	0.599095	0.710688	0.487503
2049	2	0.1	0.599095	0.710688	0.487503
2050	2	0.1	0.614309	0.728202	0.500417
2051	2	0.1	0.611842	0.725234	0.49845
2052	2	0.1	0.657895	0.764281	0.551509
2053	2	0.1	0.643092	0.756597	0.529587
2054	2	0.1	0.743832	0.849609	0.638055
2055	2	0.1	0.742599	0.848195	0.637002
2056	2	0.1	0.682977	0.796639	0.569315
2057	2	0.1	0.744243	0.850077	0.63841
2058	2	0.1	0.744243	0.850077	0.63841
2059	2	0.1	0.745477	0.85149	0.639464
2060	2	0.1	0.745888	0.851735	0.640041
2061	2	0.1	0.745888	0.851735	0.640041
2062	2	0.1	0.742599	0.848254	0.636943
2063	2	0.1	0.740132	0.846801	0.633462
2064	2	0.1	0.891036	0.956302	0.82577
2065	2	0.1	0.893092	0.958461	0.827723
2066	2	0.1	0.831826	0.916449	0.747202
2067	2	0.1	0.839638	0.924394	0.754883
2068	2	0.1	0.905016	0.970508	0.839524
2069	2	0.1	0.905016	0.970508	0.839524
2070	2	0.1	0.907072	0.972717	0.841428
2071	2	0.1	0.907072	0.972717	0.841428
2072	2	0.1	0.907072	0.972717	0.841428
2073	2	0.1	0.8125	0.910269	0.714731
2074	2	0.1	0.787418	0.885197	0.689639
2075	2	0.1	0.787418	0.885197	0.689639
2076	2	0.1	0.8125	0.910269	0.714731
2077	2	0.1	0.8125	0.910269	0.714731
2078	2	0.1	0.8125	0.910269	0.714731
2079	2	0.1	0.8125	0.910269	0.714731
2080	2	0.1	0.8125	0.910269	0.714731
2081	2	0.1	0.8125	0.910269	0.714731
2082	2	0.1	0.790707	0.88772	0.693694
2083	2	0.1	0.790707	0.88772	0.693694
2084	2	0.1	0.790707	0.88772	0.693694
2085	2	0.1	0.773438	0.869926	0.676949
2086	2	0.1	0.761924	0.857393	0.666456
2087	2	0.1	0.759868	0.855276	0.664461
2088	2	0.1	0.822368	0.904947	0.739789
2089	2	0.1	0.822368	0.904947	0.739789
2090	2	0.1	0.822368	0.904947	0.739789
2091	2	0.1	0.777549	0.873899	0.6812
2092	2	0.1	0.780016	0.876362	0.683671
2093	2	0.1	0.780016	0.876362	0.683671
2094	2	0.1	0.777961	0.874305	0.681616
2095	2	0.1	0.731908	0.83917	0.624646
2096	2	0.1	0.747944	0.85613	0.639758
1990	3	0.1	0	0	0
1991	3	0.1	0	0	0
1992	3	0.1	0	0	0
1993	3	0.1	0	0	0
1994	3	0.1	0	0	0
1995	3	0.1	0	0	0
1996	3	0.1	0	0	0
1997	3	0.1	0	0	0
1998	3	0.1	0	0	0
1999	3	0.1	0	0	0
2000	3	0.1	0	0	0
2001	3	0.1	0	0	0
2002	3	0.1	0	0	0
2003	3	0.1	0	0	0
2004	3	0.1	0.0714286	0.138244	0.00461326
2005	3	0.1	0.0714286	0.138244	0.00461326
2006	3	0.1	0.0714286	0.138244	0.00461326
2007	3	0.1	0.0714286	0.138244	0.00461326
2008	3	0.1	0.0714286	0.138244	0.00461326
2009	3	0.1	0.0714286	0.138244	0.00461326
2010	3	0.1	0.0714286	0.138244	0.00461326
2011	3	0.1	0.0714286	0.138244	0.00461326
2012	3	0.1	0.0714286	0.138244	0.00461326
2013	3	0.1	0.093985	0.153725	0.0342446
2014	3	0.1	0.0714286	0.138244	0.00461326
2015	3	0.1	0.0817669	0.148538	0.0149957
2016	3	0.1	0.0817669	0.148538	0.0149957
2017	3	0.1	0.0817669	0.148538	0.0149957
2018	3	0.1	0.12782	0.204025	0.0516143
2019	3	0.1	0.132519	0.210963	0.0540742
2020	3	0.1	0.12218	0.201111	0.0432497
2021	3	0.1	0.12218	0.201111	0.0432497
2022	3	0.1	0.12218	0.201111	0.0432497
2023	3	0.1	0.12688	0.208253	0.0455066
2024	3	0.1	0.158365	0.241739	0.0749908
2025	3	0.1	0.197838	0.296911	0.0987659
2026	3	0.1	0.245771	0.351868	0.139673
2027	3	0.1	0.317199	0.432775	0.201624
2028	3	0.1	0.362782	0.477901	0.247663
2029	3	0.1	0.460526	0.58516	0.335893
2030	3	0.1	0.481203	0.60214	0.360266
2031	3	0.1	0.531955	0.656733	0.407177
2032	3	0.1	0.531955	0.656733	0.407177
2033	3	0.1	0.505639	0.626128	0.385151
2034	3	0.1	0.5	0.61997	0.38003
2035	3	0.1	0.406485	0.527148	0.285822
2036	3	0.1	0.469455	0.591585	0.347325
2037	3	0.1	0.481203	0.60453	0.357876
2038	3	0.1	0.511278	0.630697	0.391859
2039	3	0.1	0.539004	0.661235	0.416772
2040	3	0.1	0.539004	0.661235	0.416772
2041	3	0.1	0.538534	0.660904	0.416164
2042	3	0.1	0.551692	0.670738	0.432645
2043	3	0.1	0.558741	0.675779	0.441703
2044	3	0.1	0.628289	0.742524	0.514055
2045	3	0.1	0.715226	0.81596	0.614491
2046	3	0.1	0.756579	0.860557	0.652601
2047	3	0.1	0.778665	0.884366	0.672965
2048	3	0.1	0.818139	0.907232	0.729046
2049	3	0.1	0.881109	0.952809	0.809409
2050	3	0.1	0.881109	0.952809	0.809409
2051	3	0.1	0.893327	0.957646	0.829008
2052	3	0.1	0.893327	0.957646	0.829008
2053	3	0.1	0.893327	0.957646	0.829008
2054	3	0.1	0.821898	0.908936	0.734861
2055	3	0.1	0.857613	0.942135	0.773091
2056	3	0.1	0.857613	0.942135	0.773091
2057	3	0.1	0.893797	0.96274	0.824854
2058	3	0.1	0.858083	0.935281	0.780885
2059	3	0.1	0.902726	0.97201	0.833442
2060	3	0.1	0.866541	0.951598	0.781485
2061	3	0.1	0.858083	0.948272	0.767894
2062	3	0.1	0.858083	0.948272	0.767894
2063	3	0.1	0.858083	0.948272	0.767894
2064	3	0.1	0.928571	0.995387	0.861756
2065	3	0.1	0.928571	0.995387	0.861756
2066	3	0.1	0.962406	0.997572	0.92724
2067	3	0.1	0.962406	0.997572	0.92724
2068	3	0.1	0.962406	0.997572	0.92724
2069	3	0.1	0.962406	0.997572	0.92724
2070	3	0.1	0.962406	0.997572	0.92724
2071	3	0.1	0.928571	0.995387	0.861756
2072	3	0.1	0.928571	0.995387	0.861756
2073	3	0.1	0.956297	0.984884	0.92771
2074	3	0.1	0.973214	0.99827	0.948159
2075	3	0.1	0.973214	0.99827	0.948159
2076	3	0.1	1	1	1
2077	3	0.1	1	1	1
2078	3	0.1	1	1	1
2079	3	0.1	1	1	1
2080	3	0.1	1	1	1
2081	3	0.1	1	1	1
2082	3	0.1	1	1	1
2083	3	0.1	1	1	1
2084	3	0.1	1	1	1
2085	3	0.1	1	1	1
2086	3	0.1	1	1	1
2087	3	0.1	1	1	1
2088	3	0.1	1	1	1
2089	3	0.1	1	1	1
2090	3	0.1	1	1	1
2091	3	0.1	1	1	1
2092	3	0.1	1	1	1
2093	3	0.1	1	1	1
2094	3	0.1	1	1	1
2095	3	0.1	1	1	1
2096	3	0.1	1	1	1
1990	5	0.1	0	0	0
1991	5	0.1	0	0	0
1992	5	0.1	0	0	0
1993	5	0.1	0	0	0
1994	5	0.1	0	0	0
1995	5	0.1	0	0	0
1996	5	0.1	0.0535088	0.103772	0.00324603
1997	5	0.1	0.0666667	0.129289	0.00404424
1998	5	0.1	0.0666667	0.129289	0.00404424
1999	5	0.1	0.0666667	0.129289	0.00404424
2000	5	0.1	0.0666667	0.129289	0.00404424
2001	5	0.1	0.0666667	0.129289	0.00404424
2002	5	0.1	0.0666667	0.129289	0.00404424
2003	5	0.1	0.0666667	0.129289	0.00404424
2004	5	0.1	0.133333	0.218673	0.0479933
2005	5	0.1	0.133333	0.218673	0.0479933
2006	5	0.1	0.127632	0.209416	0.045847
2007	5	0.1	0.120175	0.197624	0.042727
2008	5	0.1	0.120175	0.197624	0.042727
2009	5	0.1	0.120175	0.197624	0.042727
2010	5	0.1	0.120175	0.197624	0.042727
2011	5	0.1	0.120175	0.197624	0.042727
2012	5	0.1	0.120175	0.197624	0.042727
2013	5	0.1	0.134649	0.202311	0.0669876
2014	5	0.1	0.173246	0.255972	0.0905195
2015	5	0.1	0.273246	0.372693	0.173798
2016	5	0.1	0.273246	0.372693	0.173798
2017	5	0.1	0.273246	0.372693	0.173798
2018	5	0.1	0.279825	0.380998	0.178651
2019	5	0.1	0.29693	0.404139	0.189721
2020	5	0.1	0.363596	0.477264	0.249929
2021	5	0.1	0.363596	0.477264	0.249929
2022	5	0.1	0.336842	0.448215	0.225469
2023	5	0.1	0.333772	0.444025	0.223519
2024	5	0.1	0.281579	0.386901	0.176257
2025	5	0.1	0.331579	0.447146	0.216012
2026	5	0.1	0.384211	0.496443	0.271978
2027	5	0.1	0.429386	0.547897	0.310875
2028	5	0.1	0.483333	0.60035	0.366317
2029	5	0.1	0.510526	0.62317	0.397883
2030	5	0.1	0.520175	0.63263	0.407721
2031	5	0.1	0.630263	0.745307	0.515219
2032	5	0.1	0.661404	0.778487	0.54432
2033	5	0.1	0.710088	0.819725	0.60045
2034	5	0.1	0.733333	0.844351	0.622316
2035	5	0.1	0.733333	0.844351	0.622316
2036	5	0.1	0.733333	0.844351	0.622316
2037	5	0.1	0.733333	0.844351	0.622316
2038	5	0.1	0.733333	0.844351	0.622316
2039	5	0.1	0.733333	0.844351	0.622316
2040	5	0.1	0.733333	0.844351	0.622316
2041	5	0.1	0.70614	0.813806	0.598474
2042	5	0.1	0.772807	0.870682	0.674932
2043	5	0.1	0.773246	0.870937	0.675554
2044	5	0.1	0.773684	0.871291	0.676077
2045	5	0.1	0.773684	0.871291	0.676077
2046	5	0.1	0.796491	0.892108	0.700874
2047	5	0.1	0.826754	0.916296	0.737213
2048	5	0.1	0.826754	0.916296	0.737213
2049	5	0.1	0.850877	0.935951	0.765804
2050	5	0.1	0.850877	0.935951	0.765804
2051	5	0.1	0.850877	0.935951	0.765804
2052	5	0.1	0.917544	0.980859	0.854228
2053	5	0.1	0.917544	0.980859	0.854228
2054	5	0.1	0.917544	0.980859	0.854228
2055	5	0.1	0.917544	0.980859	0.854228
2056	5	0.1	0.917544	0.980859	0.854228
2057	5	0.1	0.920614	0.981129	0.860099
2058	5	0.1	0.964912	0.997871	0.931953
2059	5	0.1	0.964912	0.997871	0.931953
2060	5	0.1	0.964912	0.997871	0.931953
2061	5	0.1	0.964912	0.997871	0.931953
2062	5	0.1	0.964912	0.997871	0.931953
2063	5	0.1	0.979386	0.998749	0.960022
2064	5	0.1	1	1	1
2065	5	0.1	1	1	1
2066	5	0.1	1	1	1
2067	5	0.1	1	1	1
2068	5	0.1	1	1	1
2069	5	0.1	1	1	1
2070	5	0.1	1	1	1
2071	5	0.1	1	1	1
2072	5	0.1	1	1	1
2073	5	0.1	1	1	1
2074	5	0.1	1	1	1
2075	5	0.1	1	1	1
2076	5	0.1	1	1	1
2077	5	0.1	1	1	1
2078	5	0.1	1	1	1
2079	5	0.1	1	1	1
2080	5	0.1	1	1	1
2081	5	0.1	1	1	1
2082	5	0.1	1	1	1
2083	5	0.1	1	1	1
2084	5	0.1	1	1	1
2085	5	0.1	1	1	1
2086	5	0.1	1	1	1
2087	5	0.1	1	1	1
2088	5	0.1	1	1	1
2089	5	0.1	1	1	1
2090	5	0.1	1	1	1
2091	5	0.1	1	1	1
2092	5	0.1	1	1	1
2093	5	0.1	1	1	1
2094	5	0.1	1	1	1
2095	5	0.1	1	1	1
2096	5	0.1	1	1	1
1990	1	0.2	0	0	0
1991	1	0.2	0	0	0
1992	1	0.2	0	0	0
1993	1	0.2	0	0	0
1994	1	0.2	0	0	0
1995	1	0.2	0	0	0
1996	1	0.2	0.03125	0.061567	0.000933047
1997	1	0.2	0.0625	0.123134	0.00186609
1998	1	0.2	0.0625	0.123134	0.00186609
1999	1	0.2	0.0625	0.123134	0.00186609
2000	1	0.2	0.0625	0.123134	0.00186609
2001	1	0.2	0.0625	0.123134	0.00186609
2002	1	0.2	0.0625	0.123134	0.00186609
2003	1	0.2	0.0625	0.123134	0.00186609
2004	1	0.2	0.082648	0.139556	0.0257398
2005	1	0.2	0.082648	0.139556	0.0257398
2006	1	0.2	0.0793586	0.133561	0.0251558
2007	1	0.2	0.0715461	0.119563	0.0235289
2008	1	0.2	0.0715461	0.119563	0.0235289
2009	1	0.2	0.0715461	0.119563	0.0235289
2010	1	0.2	0.0715461	0.119563	0.0235289
2011	1	0.2	0.0715461	0.119563	0.0235289
2012	1	0.2	0.0715461	0.119563	0.0235289
2013	1	0.2	0	0	0
2014	1	0.2	0	0	0
2015	1	0.2	0	0	0
2016	1	0.2	0	0	0
2017	1	0.2	0	0	0
2018	1	0.2	0	0	0
2019	1	0.2	0	0	0
2020	1	0.2	0	0	0
2021	1	0.2	0.00370066	0.00729082	0.000110492
2022	1	0.2	0.0662007	0.126701	0.00569995
2023	1	0.2	0.0662007	0.126701	0.00569995
2024	1	0.2	0.172286	0.261177	0.0833952
2025	1	0.2	0.172286	0.261177	0.0833952
2026	1	0.2	0.172286	0.261177	0.0833952
2027	1	0.2	0.224095	0.320572	0.127619
2028	1	0.2	0.224095	0.320572	0.127619
2029	1	0.2	0.224095	0.320572	0.127619
2030	1	0.2	0.220395	0.317334	0.123455
2031	1	0.2	0.157895	0.241316	0.0744732
2032	1	0.2	0.157895	0.241316	0.0744732
2033	1	0.2	0.0518092	0.102072	0.00154689
2034	1	0.2	0.0518092	0.102072	0.00154689
2035	1	0.2	0.0559211	0.110172	0.00166966
2036	1	0.2	0.0559211	0.110172	0.00166966
2037	1	0.2	0.0559211	0.110172	0.00166966
2038	1	0.2	0.0559211	0.110172	0.00166966
2039	1	0.2	0.0559211	0.110172	0.00166966
2040	1	0.2	0.0559211	0.110172	0.00166966
2041	1	0.2	0.0559211	0.110172	0.00166966
2042	1	0.2	0.0559211	0.110172	0.00166966
2043	1	0.2	0.0559211	0.110172	0.00166966
2044	1	0.2	0	0	0
2045	1	0.2	0	0	0
2046	1	0.2	0	0	0
2047	1	0.2	0	0	0
2048	1	0.2	0	0	0
2049	1	0.2	0	0	0
2050	1	0.2	0	0	0
2051	1	0.2	0	0	0
2052	1	0.2	0	0	0
2053	1	0.2	0	0	0
2054	1	0.2	0	0	0
2055	1	0.2	0	0	0
2056	1	0.2	0	0	0
2057	1	0.2	0	0	0
2058	1	0.2	0	0	0
2059	1	0.2	0	0	0
2060	1	0.2	0	0	0
2061	1	0.2	0	0	0
2062	1	0.2	0	0	0
2063	1	0.2	0	0	0
2064	1	0.2	0	0	0
2065	1	0.2	0	0	0
2066	1	0.2	0	0	0
2067	1	0.2	0	0	0
2068	1	0.2	0	0	0
2069	1	0.2	0	0	0
2070	1	0.2	0	0	0
2071	1	0.2	0	0	0
2072	1	0.2	0	0	0
2073	1	0.2	0	0	0
2074	1	0.2	0	0	0
2075	1	0.2	0	0	0
2076	1	0.2	0	0	0
2077	1	0.2	0	0	0
2078	1	0.2	0	0	0
2079	1	0.2	0	0	0
2080	1	0.2	0	0	0
2081	1	0.2	0	0	0
2082	1	0.2	0	0	0
2083	1	0.2	0	0	0
2084	1	0.2	0	0	0
2085	1	0.2	0	0	0
2086	1	0.2	0	0	0
2087	1	0.2	0	0	0
2088	1	0.2	0	0	0
2089	1	0.2	0	0	0
2090	1	0.2	0	0	0
2091	1	0.2	0	0	0
2092	1	0.2	0	0	0
2093	1	0.2	0	0	0
2094	1	0.2	0	0	0
2095	1	0.2	0	0	0
2096	1	0.2	0	0	0
1990	2	0.2	0	0	0
1991	2	0.2	0	0	0
1992	2	0.2	0	0	0
1993	2	0.2	0	0	0
1994	2	0.2	0	0	0
1995	2	0.2	0	0	0
1996	2	0.2	0.03125	0.061567	0.000933047
1997	2	0.2	0.0625	0.123134	0.00186609
1998	2	0.2	0.0625	0.123134	0.00186609
1999	2	0.2	0.0625	0.123134	0.00186609
2000	2	0.2	0.0625	0.123134	0.00186609
2001	2	0.2	0.0625	0.123134	0.00186609
2002	2	0.2	0.0625	0.123134	0.00186609
2003	2	0.2	0.0625	0.123134	0.00186609
2004	2	0.2	0.082648	0.139556	0.0257398
2005	2	0.2	0.082648	0.139556	0.0257398
2006	2	0.2	0.0793586	0.133561	0.0251558
2007	2	0.2	0.0715461	0.119563	0.0235289
2008	2	0.2	0.0715461	0.119563	0.0235289
2009	2	0.2	0.0715461	0.119563	0.0235289
2010	2	0.2	0.0715461	0.119563	0.0235289
2011	2	0.2	0.0715461	0.119563	0.0235289
2012	2	0.2	0.0715461	0.119563	0.0235289
2013	2	0.2	0	0	0
2014	2	0.2	0	0	0
2015	2	0.2	0.0497533	0.0980211	0.00148551
2016	2	0.2	0.0497533	0.0980211	0.00148551
2017	2	0.2	0.0497533	0.0980211	0.00148551
2018	2	0.2	0.0999178	0.166137	0.0336983
2019	2	0.2	0.0999178	0.166137	0.0336983
2020	2	0.2	0.0999178	0.166137	0.0336983
2021	2	0.2	0.0999178	0.166137	0.0336983
2022	2	0.2	0.0999178	0.166137	0.0336983
2023	2	0.2	0.0501645	0.0988312	0.00149779
2024	2	0.2	0.0501645	0.0988312	0.00149779
2025	2	0.2	0.0501645	0.0988312	0.00149779
2026	2	0.2	0.0501645	0.0988312	0.00149779
2027	2	0.2	0	0	0
2028	2	0.2	0	0	0
2029	2	0.2	0	0	0
2030	2	0.2	0	0	0
2031	2	0.2	0	0	0
2032	2	0.2	0	0	0
2033	2	0.2	0.0550987	0.108552	0.00164511
2034	2	0.2	0.0550987	0.108552	0.00164511
2035	2	0.2	0.0550987	0.108552	0.00164511
2036	2	0.2	0.0550987	0.108552	0.00164511
2037	2	0.2	0.0550987	0.108552	0.00164511
2038	2	0.2	0.0550987	0.108552	0.00164511
2039	2	0.2	0.0550987	0.108552	0.00164511
2040	2	0.2	0.0550987	0.108552	0.00164511
2041	2	0.2	0.0550987	0.108552	0.00164511
2042	2	0.2	0	0	0
2043	2	0.2	0	0	0
2044	2	0.2	0.0213816	0.0421248	0.0006384
2045	2	0.2	0.0213816	0.0421248	0.0006384
2046	2	0.2	0.0213816	0.0421248	0.0006384
2047	2	0.2	0.0213816	0.0421248	0.0006384
2048	2	0.2	0.0213816	0.0421248	0.0006384
2049	2	0.2	0.0213816	0.0421248	0.0006384
2050	2	0.2	0.0213816	0.0421248	0.0006384
2051	2	0.2	0.0213816	0.0421248	0.0006384
2052	2	0.2	0.0213816	0.0421248	0.0006384
2053	2	0.2	0	0	0
2054	2	0.2	0	0	0
2055	2	0.2	0	0	0
2056	2	0.2	0.0402961	0.079389	0.00120314
2057	2	0.2	0.0402961	0.079389	0.00120314
2058	2	0.2	0.0402961	0.079389	0.00120314
2059	2	0.2	0.100329	0.168275	0.0323831
2060	2	0.2	0.100329	0.168275	0.0323831
2061	2	0.2	0.106908	0.17837	0.0354458
2062	2	0.2	0.106908	0.17837	0.0354458
2063	2	0.2	0.106908	0.17837	0.0354458
2064	2	0.2	0.106908	0.17837	0.0354458
2065	2	0.2	0.098273	0.165207	0.031339
2066	2	0.2	0.0908717	0.154548	0.0271951
2067	2	0.2	0.0929276	0.156451	0.029404
2068	2	0.2	0.0801809	0.134913	0.0254492
2069	2	0.2	0.0801809	0.134913	0.0254492
2070	2	0.2	0.0801809	0.134913	0.0254492
2071	2	0.2	0.154605	0.23537	0.0738406
2072	2	0.2	0.154605	0.23537	0.0738406
2073	2	0.2	0.154605	0.23537	0.0738406
2074	2	0.2	0.154605	0.23537	0.0738406
2075	2	0.2	0.172286	0.252748	0.0918242
2076	2	0.2	0.172286	0.252748	0.0918242
2077	2	0.2	0.129934	0.205175	0.0546933
2078	2	0.2	0.129934	0.205175	0.0546933
2079	2	0.2	0.129934	0.205175	0.0546933
2080	2	0.2	0.115954	0.184339	0.0475689
2081	2	0.2	0.0933388	0.155488	0.0311892
2082	2	0.2	0.0933388	0.155488	0.0311892
2083	2	0.2	0.0933388	0.155488	0.0311892
2084	2	0.2	0.0900493	0.151649	0.0284497
2085	2	0.2	0.0900493	0.151649	0.0284497
2086	2	0.2	0.0900493	0.151649	0.0284497
2087	2	0.2	0.0275493	0.0458281	0.00927057
2088	2	0.2	0.0275493	0.0458281	0.00927057
2089	2	0.2	0.0131579	0.0259229	0.000392862
2090	2	0.2	0	0	0
2091	2	0.2	0	0	0
2092	2	0.2	0.0509868	0.100451	0.00152234
2093	2	0.2	0.0509868	0.100451	0.00152234
2094	2	0.2	0.0509868	0.100451	0.00152234
2095	2	0.2	0.0509868	0.100451	0.00152234
2096	2	0.2	0	0	0
1990	3	0.2	0	0	0
1991	3	0.2	0	0	0
1992	3	0.2	0	0	0
1993	3	0.2	0	0	0
1994	3	0.2	0	0	0
1995	3	0.2	0	0	0
1996	3	0.2	0	0	0
1997	3	0.2	0	0	0
1998	3	0.2	0	0	0
1999	3	0.2	0	0	0
2000	3	0.2	0	0	0
2001	3	0.2	0	0	0
2002	3	0.2	0	0	0
2003	3	0.2	0	0	0
2004	3	0.2	0.0347744	0.0673029	0.00224593
2005	3	0.2	0.0347744	0.0673029	0.00224593
2006	3	0.2	0.0347744	0.0673029	0.00224593
2007	3	0.2	0.0347744	0.0673029	0.00224593
2008	3	0.2	0.0347744	0.0673029	0.00224593
2009	3	0.2	0.0347744	0.0673029	0.00224593
2010	3	0.2	0.0347744	0.0673029	0.00224593
2011	3	0.2	0.0347744	0.0673029	0.00224593
2012	3	0.2	0.0347744	0.0673029	0.00224593
2013	3	0.2	0	0	0
2014	3	0.2	0	0	0
2015	3	0.2	0	0	0
2016	3	0.2	0	0	0
2017	3	0.2	0	0	0
2018	3	0.2	0	0	0
2019	3	0.2	0	0	0
2020	3	0.2	0	0	0
2021	3	0.2	0	0	0
2022	3	0.2	0	0	0
2023	3	0.2	0	0	0
2024	3	0.2	0	0	0
2025	3	0.2	0	0	0
2026	3	0.2	0	0	0
2027	3	0.2	0.0615602	0.103287	0.0198333
2028	3	0.2	0.0615602	0.103287	0.0198333
2029	3	0.2	0.113252	0.173674	0.0528301
2030	3	0.2	0.113252	0.173674	0.0528301
2031	3	0.2	0.113252	0.173674	0.0528301
2032	3	0.2	0.113252	0.173674	0.0528301
2033	3	0.2	0.113252	0.173674	0.0528301
2034	3	0.2	0.113252	0.173674	0.0528301
2035	3	0.2	0.113252	0.173674	0.0528301
2036	3	0.2	0.0930451	0.152599	0.0334917
2037	3	0.2	0.12312	0.202526	0.0437145
2038	3	0.2	0.119361	0.196909	0.0418127
2039	3	0.2	0.106203	0.178231	0.0341751
2040	3	0.2	0.106203	0.178231	0.0341751
2041	3	0.2	0.106203	0.178231	0.0341751
2042	3	0.2	0.106203	0.178231	0.0341751
2043	3	0.2	0.106203	0.178231	0.0341751
2044	3	0.2	0.165883	0.252205	0.0795624
2045	3	0.2	0.165883	0.252205	0.0795624
2046	3	0.2	0.165883	0.252205	0.0795624
2047	3	0.2	0.158835	0.24363	0.0740392
2048	3	0.2	0.131109	0.214817	0.0474014
2049	3	0.2	0.183741	0.275946	0.0915349
2050	3	0.2	0.202538	0.303585	0.10149
2051	3	0.2	0.280545	0.395709	0.165382
2052	3	0.2	0.280545	0.395709	0.165382
2053	3	0.2	0.202538	0.303585	0.10149
2054	3	0.2	0.194549	0.292456	0.0966422
2055	3	0.2	0.194549	0.292456	0.0966422
2056	3	0.2	0.194549	0.292456	0.0966422
2057	3	0.2	0.194549	0.292456	0.0966422
2058	3	0.2	0.276316	0.389761	0.16287
2059	3	0.2	0.280075	0.395062	0.165089
2060	3	0.2	0.280545	0.395455	0.165635
2061	3	0.2	0.302162	0.412529	0.191795
2062	3	0.2	0.294173	0.404149	0.184197
2063	3	0.2	0.294173	0.404149	0.184197
2064	3	0.2	0.24953	0.353751	0.145309
2065	3	0.2	0.320959	0.434656	0.207262
2066	3	0.2	0.348214	0.459897	0.236531
2067	3	0.2	0.44032	0.56652	0.314119
2068	3	0.2	0.44032	0.56652	0.314119
2069	3	0.2	0.44032	0.56652	0.314119
2070	3	0.2	0.44032	0.56652	0.314119
2071	3	0.2	0.44032	0.56652	0.314119
2072	3	0.2	0.5	0.629719	0.370281
2073	3	0.2	0.542293	0.664616	0.419971
2074	3	0.2	0.582237	0.707654	0.45682
2075	3	0.2	0.582237	0.707654	0.45682
2076	3	0.2	0.544643	0.663959	0.425327
2077	3	0.2	0.56156	0.676178	0.446942
2078	3	0.2	0.542763	0.660194	0.425332
2079	3	0.2	0.539474	0.661457	0.41749
2080	3	0.2	0.593985	0.713132	0.474838
2081	3	0.2	0.642857	0.767168	0.518546
2082	3	0.2	0.642857	0.767168	0.518546
2083	3	0.2	0.571429	0.699817	0.44304
2084	3	0.2	0.571429	0.699817	0.44304
2085	3	0.2	0.571429	0.699817	0.44304
2086	3	0.2	0.571429	0.699817	0.44304
2087	3	0.2	0.640038	0.763831	0.516245
2088	3	0.2	0.640038	0.763831	0.516245
2089	3	0.2	0.691259	0.806182	0.576337
2090	3	0.2	0.691259	0.806182	0.576337
2091	3	0.2	0.691259	0.806182	0.576337
2092	3	0.2	0.691259	0.806182	0.576337
2093	3	0.2	0.691259	0.806182	0.576337
2094	3	0.2	0.762688	0.867687	0.657689
2095	3	0.2	0.785244	0.891635	0.678853
2096	3	0.2	0.782895	0.888999	0.676791
1990	5	0.2	0	0	0
1991	5	0.2	0	0	0
1992	5	0.2	0	0	0
1993	5	0.2	0	0	0
1994	5	0.2	0	0	0
1995	5	0.2	0	0	0
1996	5	0.2	0.0333333	0.0646445	0.00202212
1997	5	0.2	0.0666667	0.129289	0.00404424
1998	5	0.2	0.0666667	0.129289	0.00404424
1999	5	0.2	0.0666667	0.129289	0.00404424
2000	5	0.2	0.0666667	0.129289	0.00404424
2001	5	0.2	0.0666667	0.129289	0.00404424
2002	5	0.2	0.0666667	0.129289	0.00404424
2003	5	0.2	0.0666667	0.129289	0.00404424
2004	5	0.2	0.0881579	0.146803	0.0295127
2005	5	0.2	0.0881579	0.146803	0.0295127
2006	5	0.2	0.0846491	0.140502	0.028796
2007	5	0.2	0.0763158	0.125787	0.0268447
2008	5	0.2	0.0763158	0.125787	0.0268447
2009	5	0.2	0.0763158	0.125787	0.0268447
2010	5	0.2	0.0763158	0.125787	0.0268447
2011	5	0.2	0.0763158	0.125787	0.0268447
2012	5	0.2	0.0763158	0.125787	0.0268447
2013	5	0.2	0	0	0
2014	5	0.2	0	0	0
2015	5	0.2	0.00219298	0.00425293	0.000133034
2016	5	0.2	0.00219298	0.00425293	0.000133034
2017	5	0.2	0.00219298	0.00425293	0.000133034
2018	5	0.2	0.00219298	0.00425293	0.000133034
2019	5	0.2	0.0688596	0.131369	0.00635058
2020	5	0.2	0.0688596	0.131369	0.00635058
2021	5	0.2	0.0688596	0.131369	0.00635058
2022	5	0.2	0.0688596	0.131369	0.00635058
2023	5	0.2	0.0688596	0.131369	0.00635058
2024	5	0.2	0.0666667	0.129289	0.00404424
2025	5	0.2	0.0666667	0.129289	0.00404424
2026	5	0.2	0.0666667	0.129289	0.00404424
2027	5	0.2	0.0666667	0.129289	0.00404424
2028	5	0.2	0.0666667	0.129289	0.00404424
2029	5	0.2	0.0666667	0.129289	0.00404424
2030	5	0.2	0.0666667	0.129289	0.00404424
2031	5	0.2	0.133333	0.218673	0.0479933
2032	5	0.2	0.133333	0.218673	0.0479933
2033	5	0.2	0.230263	0.330907	0.129619
2034	5	0.2	0.246053	0.349949	0.142157
2035	5	0.2	0.246053	0.349949	0.142157
2036	5	0.2	0.246053	0.349949	0.142157
2037	5	0.2	0.25	0.353372	0.146628
2038	5	0.2	0.278509	0.381	0.176018
2039	5	0.2	0.299561	0.400341	0.198782
2040	5	0.2	0.331579	0.428598	0.23456
2041	5	0.2	0.359211	0.463674	0.254747
2042	5	0.2	0.335526	0.43754	0.233513
2043	5	0.2	0.335526	0.43754	0.233513
2044	5	0.2	0.284211	0.373652	0.194769
2045	5	0.2	0.293421	0.392623	0.194219
2046	5	0.2	0.387719	0.506348	0.26909
2047	5	0.2	0.387719	0.506348	0.26909
2048	5	0.2	0.449123	0.569734	0.328511
2049	5	0.2	0.49693	0.615653	0.378207
2050	5	0.2	0.466667	0.584619	0.348714
2051	5	0.2	0.446491	0.56769	0.325293
2052	5	0.2	0.513158	0.635054	0.391262
2053	5	0.2	0.487719	0.609535	0.365904
2054	5	0.2	0.501316	0.620338	0.382294
2055	5	0.2	0.560088	0.673707	0.446468
2056	5	0.2	0.566667	0.680235	0.453098
2057	5	0.2	0.566667	0.680235	0.453098
2058	5	0.2	0.546491	0.650124	0.442859
2059	5	0.2	0.608772	0.713307	0.504237
2060	5	0.2	0.637719	0.744047	0.531391
2061	5	0.2	0.643421	0.750814	0.536028
2062	5	0.2	0.689474	0.797372	0.581576
2063	5	0.2	0.77807	0.87682	0.679321
2064	5	0.2	0.77807	0.87682	0.679321
2065	5	0.2	0.77807	0.87682	0.679321
2066	5	0.2	0.77807	0.87682	0.679321
2067	5	0.2	0.792544	0.892269	0.692819
2068	5	0.2	0.792544	0.892269	0.692819
2069	5	0.2	0.792544	0.892269	0.692819
2070	5	0.2	0.792544	0.892269	0.692819
2071	5	0.2	0.792544	0.892269	0.692819
2072	5	0.2	0.784649	0.884173	0.685125
2073	5	0.2	0.76886	0.86963	0.66809
2074	5	0.2	0.690789	0.802557	0.579022
2075	5	0.2	0.690789	0.802557	0.579022
2076	5	0.2	0.690789	0.802557	0.579022
2077	5	0.2	0.723246	0.833135	0.613356
2078	5	0.2	0.786842	0.886366	0.687318
2079	5	0.2	0.786842	0.886366	0.687318
2080	5	0.2	0.786842	0.886366	0.687318
2081	5	0.2	0.786842	0.886366	0.687318
2082	5	0.2	0.786842	0.886366	0.687318
2083	5	0.2	0.834649	0.919385	0.749913
2084	5	0.2	0.796491	0.886519	0.706464
2085	5	0.2	0.898246	0.961019	0.835472
2086	5	0.2	0.90307	0.965671	0.840469
2087	5	0.2	0.849561	0.933957	0.765166
2088	5	0.2	0.882456	0.949945	0.814967
2089	5	0.2	0.882456	0.949945	0.814967
2090	5	0.2	0.884211	0.950259	0.818162
2091	5	0.2	0.902193	0.959524	0.844862
2092	5	0.2	0.921491	0.970888	0.872095
2093	5	0.2	0.979825	0.995159	0.964491
2094	5	0.2	0.980263	0.995627	0.964899
2095	5	0.2	0.932895	0.995489	0.8703
2096	5	0.2	0.933333	0.995956	0.870711
1990	1	0.3	0	0	0
1991	1	0.3	0	0	0
1992	1	0.3	0	0	0
1993	1	0.3	0	0	0
1994	1	0.3	0	0	0
1995	1	0.3	0	0	0
1996	1	0.3	0.0152138	0.0299734	0.000454247
1997	1	0.3	0.0567434	0.111793	0.00169422
1998	1	0.3	0.0567434	0.111793	0.00169422
1999	1	0.3	0.0567434	0.111793	0.00169422
2000	1	0.3	0.0567434	0.111793	0.00169422
2001	1	0.3	0.0567434	0.111793	0.00169422
2002	1	0.3	0.0567434	0.111793	0.00169422
2003	1	0.3	0.0567434	0.111793	0.00169422
2004	1	0.3	0.0439967	0.0866798	0.00131363
2005	1	0.3	0.0439967	0.0866798	0.00131363
2006	1	0.3	0.0402961	0.079389	0.00120314
2007	1	0.3	0.0337171	0.0664275	0.00100671
2008	1	0.3	0.0337171	0.0664275	0.00100671
2009	1	0.3	0.0337171	0.0664275	0.00100671
2010	1	0.3	0.0337171	0.0664275	0.00100671
2011	1	0.3	0.0337171	0.0664275	0.00100671
2012	1	0.3	0.0337171	0.0664275	0.00100671
2013	1	0.3	0	0	0
2014	1	0.3	0	0	0
2015	1	0.3	0	0	0
2016	1	0.3	0	0	0
2017	1	0.3	0	0	0
2018	1	0.3	0	0	0
2019	1	0.3	0	0	0
2020	1	0.3	0	0	0
2021	1	0.3	0	0	0
2022	1	0.3	0	0	0
2023	1	0.3	0	0	0
2024	1	0.3	0	0	0
2025	1	0.3	0	0	0
2026	1	0.3	0	0	0
2027	1	0.3	0	0	0
2028	1	0.3	0	0	0
2029	1	0.3	0	0	0
2030	1	0.3	0	0	0
2031	1	0.3	0	0	0
2032	1	0.3	0	0	0
2033	1	0.3	0	0	0
2034	1	0.3	0	0	0
2035	1	0.3	0	0	0
2036	1	0.3	0	0	0
2037	1	0.3	0	0	0
2038	1	0.3	0	0	0
2039	1	0.3	0	0	0
2040	1	0.3	0	0	0
2041	1	0.3	0	0	0
2042	1	0.3	0	0	0
2043	1	0.3	0	0	0
2044	1	0.3	0	0	0
2045	1	0.3	0	0	0
2046	1	0.3	0	0	0
2047	1	0.3	0	0	0
2048	1	0.3	0	0	0
2049	1	0.3	0	0	0
2050	1	0.3	0	0	0
2051	1	0.3	0	0	0
2052	1	0.3	0	0	0
2053	1	0.3	0	0	0
2054	1	0.3	0	0	0
2055	1	0.3	0	0	0
2056	1	0.3	0	0	0
2057	1	0.3	0	0	0
2058	1	0.3	0	0	0
2059	1	0.3	0	0	0
2060	1	0.3	0	0	0
2061	1	0.3	0	0	0
2062	1	0.3	0	0	0
2063	1	0.3	0	0	0
2064	1	0.3	0	0	0
2065	1	0.3	0	0	0
2066	1	0.3	0	0	0
2067	1	0.3	0	0	0
2068	1	0.3	0	0	0
2069	1	0.3	0	0	0
2070	1	0.3	0	0	0
2071	1	0.3	0	0	0
2072	1	0.3	0	0	0
2073	1	0.3	0	0	0
2074	1	0.3	0	0	0
2075	1	0.3	0	0	0
2076	1	0.3	0	0	0
2077	1	0.3	0	0	0
2078	1	0.3	0	0	0
2079	1	0.3	0	0	0
2080	1	0.3	0	0	0
2081	1	0.3	0	0	0
2082	1	0.3	0	0	0
2083	1	0.3	0	0	0
2084	1	0.3	0	0	0
2085	1	0.3	0	0	0
2086	1	0.3	0	0	0
2087	1	0.3	0	0	0
2088	1	0.3	0	0	0
2089	1	0.3	0	0	0
2090	1	0.3	0	0	0
2091	1	0.3	0	0	0
2092	1	0.3	0	0	0
2093	1	0.3	0	0	0
2094	1	0.3	0	0	0
2095	1	0.3	0	0	0
2096	1	0.3	0	0	0
1990	2	0.3	0	0	0
1991	2	0.3	0	0	0
1992	2	0.3	0	0	0
1993	2	0.3	0	0	0
1994	2	0.3	0	0	0
1995	2	0.3	0	0	0
1996	2	0.3	0.0152138	0.0299734	0.000454247
1997	2	0.3	0.0567434	0.111793	0.00169422
1998	2	0.3	0.0567434	0.111793	0.00169422
1999	2	0.3	0.0567434	0.111793	0.00169422
2000	2	0.3	0.0567434	0.111793	0.00169422
2001	2	0.3	0.0567434	0.111793	0.00169422
2002	2	0.3	0.0567434	0.111793	0.00169422
2003	2	0.3	0.0567434	0.111793	0.00169422
2004	2	0.3	0.0439967	0.0866798	0.00131363
2005	2	0.3	0.0439967	0.0866798	0.00131363
2006	2	0.3	0.0402961	0.079389	0.00120314
2007	2	0.3	0.0337171	0.0664275	0.00100671
2008	2	0.3	0.0337171	0.0664275	0.00100671
2009	2	0.3	0.0337171	0.0664275	0.00100671
2010	2	0.3	0.0337171	0.0664275	0.00100671
2011	2	0.3	0.0337171	0.0664275	0.00100671
2012	2	0.3	0.0337171	0.0664275	0.00100671
2013	2	0.3	0	0	0
2014	2	0.3	0	0	0
2015	2	0.3	0	0	0
2016	2	0.3	0	0	0
2017	2	0.3	0	0	0
2018	2	0.3	0	0	0
2019	2	0.3	0	0	0
2020	2	0.3	0	0	0
2021	2	0.3	0	0	0
2022	2	0.3	0	0	0
2023	2	0.3	0	0	0
2024	2	0.3	0	0	0
2025	2	0.3	0	0	0
2026	2	0.3	0	0	0
2027	2	0.3	0	0	0
2028	2	0.3	0	0	0
2029	2	0.3	0	0	0
2030	2	0.3	0	0	0
2031	2	0.3	0	0	0
2032	2	0.3	0	0	0
2033	2	0.3	0	0	0
2034	2	0.3	0	0	0
2035	2	0.3	0	0	0
2036	2	0.3	0	0	0
2037	2	0.3	0	0	0
2038	2	0.3	0	0	0
2039	2	0.3	0	0	0
2040	2	0.3	0	0	0
2041	2	0.3	0	0	0
2042	2	0.3	0	0	0
2043	2	0.3	0	0	0
2044	2	0.3	0	0	0
2045	2	0.3	0	0	0
2046	2	0.3	0	0	0
2047	2	0.3	0	0	0
2048	2	0.3	0	0	0
2049	2	0.3	0	0	0
2050	2	0.3	0	0	0
2051	2	0.3	0	0	0
2052	2	0.3	0	0	0
2053	2	0.3	0	0	0
2054	2	0.3	0	0	0
2055	2	0.3	0	0	0
2056	2	0.3	0	0	0
2057	2	0.3	0	0	0
2058	2	0.3	0	0	0
2059	2	0.3	0	0	0
2060	2	0.3	0	0	0
2061	2	0.3	0	0	0
2062	2	0.3	0	0	0
2063	2	0.3	0	0	0
2064	2	0.3	0	0	0
2065	2	0.3	0	0	0
2066	2	0.3	0	0	0
2067	2	0.3	0	0	0
2068	2	0.3	0	0	0
2069	2	0.3	0	0	0
2070	2	0.3	0	0	0
2071	2	0.3	0	0	0
2072	2	0.3	0	0	0
2073	2	0.3	0	0	0
2074	2	0.3	0	0	0
2075	2	0.3	0	0	0
2076	2	0.3	0	0	0
2077	2	0.3	0	0	0
2078	2	0.3	0	0	0
2079	2	0.3	0	0	0
2080	2	0.3	0	0	0
2081	2	0.3	0	0	0
2082	2	0.3	0	0	0
2083	2	0.3	0	0	0
2084	2	0.3	0	0	0
2085	2	0.3	0	0	0
2086	2	0.3	0	0	0
2087	2	0.3	0	0	0
2088	2	0.3	0	0	0
2089	2	0.3	0	0	0
2090	2	0.3	0	0	0
2091	2	0.3	0	0	0
2092	2	0.3	0	0	0
2093	2	0.3	0	0	0
2094	2	0.3	0	0	0
2095	2	0.3	0	0	0
2096	2	0.3	0	0	0
1990	3	0.3	0	0	0
1991	3	0.3	0	0	0
1992	3	0.3	0	0	0
1993	3	0.3	0	0	0
1994	3	0.3	0	0	0
1995	3	0.3	0	0	0
1996	3	0.3	0	0	0
1997	3	0.3	0	0	0
1998	3	0.3	0	0	0
1999	3	0.3	0	0	0
2000	3	0.3	0	0	0
2001	3	0.3	0	0	0
2002	3	0.3	0	0	0
2003	3	0.3	0	0	0
2004	3	0.3	0	0	0
2005	3	0.3	0	0	0
2006	3	0.3	0	0	0
2007	3	0.3	0	0	0
2008	3	0.3	0	0	0
2009	3	0.3	0	0	0
2010	3	0.3	0	0	0
2011	3	0.3	0	0	0
2012	3	0.3	0	0	0
2013	3	0.3	0	0	0
2014	3	0.3	0	0	0
2015	3	0.3	0	0	0
2016	3	0.3	0	0	0
2017	3	0.3	0	0	0
2018	3	0.3	0	0	0
2019	3	0.3	0	0	0
2020	3	0.3	0	0	0
2021	3	0.3	0	0	0
2022	3	0.3	0	0	0
2023	3	0.3	0	0	0
2024	3	0.3	0	0	0
2025	3	0.3	0	0	0
2026	3	0.3	0	0	0
2027	3	0.3	0	0	0
2028	3	0.3	0	0	0
2029	3	0.3	0	0	0
2030	3	0.3	0	0	0
2031	3	0.3	0	0	0
2032	3	0.3	0	0	0
2033	3	0.3	0	0	0
2034	3	0.3	0	0	0
2035	3	0.3	0	0	0
2036	3	0.3	0	0	0
2037	3	0.3	0	0	0
2038	3	0.3	0	0	0
2039	3	0.3	0	0	0
2040	3	0.3	0	0	0
2041	3	0.3	0	0	0
2042	3	0.3	0	0	0
2043	3	0.3	0	0	0
2044	3	0.3	0	0	0
2045	3	0.3	0	0	0
2046	3	0.3	0	0	0
2047	3	0.3	0	0	0
2048	3	0.3	0	0	0
2049	3	0.3	0	0	0
2050	3	0.3	0	0	0
2051	3	0.3	0	0	0
2052	3	0.3	0	0	0
2053	3	0.3	0	0	0
2054	3	0.3	0	0	0
2055	3	0.3	0	0	0
2056	3	0.3	0	0	0
2057	3	0.3	0	0	0
2058	3	0.3	0	0	0
2059	3	0.3	0	0	0
2060	3	0.3	0	0	0
2061	3	0.3	0	0	0
2062	3	0.3	0	0	0
2063	3	0.3	0	0	0
2064	3	0.3	0	0	0
2065	3	0.3	0	0	0
2066	3	0.3	0	0	0
2067	3	0.3	0	0	0
2068	3	0.3	0	0	0
2069	3	0.3	0	0	0
2070	3	0.3	0	0	0
2071	3	0.3	0	0	0
2072	3	0.3	0	0	0
2073	3	0.3	0	0	0
2074	3	0.3	0	0	0
2075	3	0.3	0	0	0
2076	3	0.3	0	0	0
2077	3	0.3	0	0	0
2078	3	0.3	0	0	0
2079	3	0.3	0	0	0
2080	3	0.3	0	0	0
2081	3	0.3	0	0	0
2082	3	0.3	0	0	0
2083	3	0.3	0	0	0
2084	3	0.3	0	0	0
2085	3	0.3	0	0	0
2086	3	0.3	0	0	0
2087	3	0.3	0	0	0
2088	3	0.3	0.0432331	0.0836739	0.00279224
2089	3	0.3	0.0432331	0.0836739	0.00279224
2090	3	0.3	0.0723684	0.119365	0.0253721
2091	3	0.3	0.100564	0.170756	0.030372
2092	3	0.3	0.134868	0.220751	0.0489858
2093	3	0.3	0.134868	0.220751	0.0489858
2094	3	0.3	0.134868	0.220751	0.0489858
2095	3	0.3	0.135808	0.222248	0.0493681
2096	3	0.3	0.142857	0.233641	0.052073
1990	5	0.3	0	0	0
1991	5	0.3	0	0	0
1992	5	0.3	0	0	0
1993	5	0.3	0	0	0
1994	5	0.3	0	0	0
1995	5	0.3	0	0	0
1996	5	0.3	0.0162281	0.0314717	0.000984453
1997	5	0.3	0.0605263	0.117381	0.00367174
1998	5	0.3	0.0605263	0.117381	0.00367174
1999	5	0.3	0.0605263	0.117381	0.00367174
2000	5	0.3	0.0605263	0.117381	0.00367174
2001	5	0.3	0.0605263	0.117381	0.00367174
2002	5	0.3	0.0605263	0.117381	0.00367174
2003	5	0.3	0.0605263	0.117381	0.00367174
2004	5	0.3	0.0469298	0.0910127	0.00284693
2005	5	0.3	0.0469298	0.0910127	0.00284693
2006	5	0.3	0.0429825	0.0833574	0.00260747
2007	5	0.3	0.0359649	0.0697481	0.00218176
2008	5	0.3	0.0359649	0.0697481	0.00218176
2009	5	0.3	0.0359649	0.0697481	0.00218176
2010	5	0.3	0.0359649	0.0697481	0.00218176
2011	5	0.3	0.0359649	0.0697481	0.00218176
2012	5	0.3	0.0359649	0.0697481	0.00218176
2013	5	0.3	0	0	0
2014	5	0.3	0	0	0
2015	5	0.3	0	0	0
2016	5	0.3	0	0	0
2017	5	0.3	0	0	0
2018	5	0.3	0	0	0
2019	5	0.3	0	0	0
2020	5	0.3	0	0	0
2021	5	0.3	0	0	0
2022	5	0.3	0	0	0
2023	5	0.3	0	0	0
2024	5	0.3	0	0	0
2025	5	0.3	0	0	0
2026	5	0.3	0	0	0
2027	5	0.3	0	0	0
2028	5	0.3	0	0	0
2029	5	0.3	0	0	0
2030	5	0.3	0	0	0
2031	5	0.3	0.0333333	0.0646445	0.00202212
2032	5	0.3	0.0333333	0.0646445	0.00202212
2033	5	0.3	0.0333333	0.0646445	0.00202212
2034	5	0.3	0.0333333	0.0646445	0.00202212
2035	5	0.3	0.0333333	0.0646445	0.00202212
2036	5	0.3	0.0333333	0.0646445	0.00202212
2037	5	0.3	0.0333333	0.0646445	0.00202212
2038	5	0.3	0.0333333	0.0646445	0.00202212
2039	5	0.3	0.0333333	0.0646445	0.00202212
2040	5	0.3	0	0	0
2041	5	0.3	0	0	0
2042	5	0.3	0	0	0
2043	5	0.3	0	0	0
2044	5	0.3	0	0	0
2045	5	0.3	0	0	0
2046	5	0.3	0	0	0
2047	5	0.3	0	0	0
2048	5	0.3	0	0	0
2049	5	0.3	0	0	0
2050	5	0.3	0	0	0
2051	5	0.3	0	0	0
2052	5	0.3	0	0	0
2053	5	0.3	0	0	0
2054	5	0.3	0	0	0
2055	5	0.3	0	0	0
2056	5	0.3	0	0	0
2057	5	0.3	0	0	0
2058	5	0.3	0	0	0
2059	5	0.3	0	0	0
2060	5	0.3	0	0	0
2061	5	0.3	0	0	0
2062	5	0.3	0	0	0
2063	5	0.3	0	0	0
2064	5	0.3	0	0	0
2065	5	0.3	0	0	0
2066	5	0.3	0.0377193	0.0731504	0.00228819
2067	5	0.3	0.0377193	0.0731504	0.00228819
2068	5	0.3	0.0385965	0.0739783	0.00321469
2069	5	0.3	0.0850877	0.148626	0.0215497
2070	5	0.3	0.188596	0.276901	0.100292
2071	5	0.3	0.188596	0.276901	0.100292
2072	5	0.3	0.199123	0.288534	0.109712
2073	5	0.3	0.199123	0.288534	0.109712
2074	5	0.3	0.22807	0.328428	0.127713
2075	5	0.3	0.22807	0.328428	0.127713
2076	5	0.3	0.22807	0.328428	0.127713
2077	5	0.3	0.22807	0.328428	0.127713
2078	5	0.3	0.268421	0.36583	0.171013
2079	5	0.3	0.322807	0.419038	0.226576
2080	5	0.3	0.389474	0.493889	0.285058
2081	5	0.3	0.389474	0.493889	0.285058
2082	5	0.3	0.449561	0.563716	0.335407
2083	5	0.3	0.450877	0.565328	0.336427
2084	5	0.3	0.477193	0.593109	0.361277
2085	5	0.3	0.492982	0.612253	0.373711
2086	5	0.3	0.501316	0.622482	0.38015
2087	5	0.3	0.529386	0.653756	0.405016
2088	5	0.3	0.525	0.645289	0.404711
2089	5	0.3	0.525	0.645289	0.404711
2090	5	0.3	0.486404	0.607585	0.365222
2091	5	0.3	0.529386	0.649483	0.409289
2092	5	0.3	0.573246	0.691653	0.454839
2093	5	0.3	0.573246	0.691653	0.454839
2094	5	0.3	0.585526	0.706062	0.464991
2095	5	0.3	0.585526	0.706062	0.464991
2096	5	0.3	0.586842	0.707652	0.466032
